# Supplementary material for: Crystals reveal magma convection and melt transport in dyke-fed eruptions
Source: Sci Rep. 2020 Jul 15;10:11632. doi: 10.1038/s41598-020-68421-4 (PMC7363826; doi:10.1038/s41598-020-68421-4)
Supplement: Supplementary file 2 — Supplementary Tables S2–S8 [file 41598_2020_68421_MOESM2_ESM.xlsx]

## Sheet: Table S2 - MELTS models summary
Table S2 - Rhyolite-MELTS 1.2.0 models summary (Gualda et al., 2012; Ghiorso and Gualda, 2015) - Starting Sample: PAR-1537; starting T: 1300 to 900°C with ΔT=5°C; P=Const
fO2	H2O (wt. %)	Pressure (Kbar)	Liquidus Temperature	Olivine T 1st appearance	Fo# max	Olivine T last appearance	Fo# min	Mg# Ol
QFM+1	4.5	5	1196.09	1146.09	85.67	1091.09	83.05	77
QFM+1	4.5	2.5	1171.29	1131.29	85.93	1041.29	82.77	77.4
QFM+1	4.5	1	4356.45	n/a	n/a	n/a	n/a	n/a
QFM+1	3.5	5	1168.95	1163.95	85.89	1163.95	85.89	77.3
QFM+1	3.5	2.5	1151.95	1146.95	86.06	1066.95	82.27	77.5
QFM+1	3.5	1	4268.75	n/a	n/a	n/a	n/a	n/a
QFM+1	2.5	5	1197.46	n/a	n/a	n/a	n/a	n/a
QFM+1	2.5	3.5	1179.1	1174.1	86.2	1139.1	84.02	77.7
QFM+1	2.5	3	1175.78	1170.78	86.25	1105.78	82.55	77.8
QFM+1	2.5	2.5	1172.46	1167.46	86.29	1082.46	81.44	77.9
QFM+1	2.5	2	1168.95	1163.95	86.34	1058.95	81.16	77.9
QFM+1	2.5	1.5	1165.62	1160.62	86.39	1030.62	81.03	78
QFM+1	2.5	1	1162.11	1157.11	86.45	1012.11	80.82	78.1
QFM+1	2.5	0.5	4295.7	n/a	n/a	n/a	n/a	n/a
QFM+1	2	2.5	1183.59	1178.59	86.4	1108.59	82.08	78
QFM+1	1.5	2.5	1195.7	1190.7	86.51	1150.7	84.03	78.2
QFM+1	1	5	1253.12	n/a	n/a	n/a	n/a	n/a
QFM+1	1	3.5	1225.2	n/a	n/a	n/a	n/a	n/a
QFM+1	1	3	1215.62	n/a	n/a	n/a	n/a	n/a
QFM+1	1	2.5	1208.59	1203.59	86.61	1193.59	85.5	78.3
QFM+1	1	2	1205.27	1200.27	86.67	1160.27	84.16	78.4
QFM+1	1	1.5	1201.76	1196.76	86.72	1131.76	81.9	78.5
QFM+1	1	1	1198.24	1193.24	86.78	1103.24	79.25	78.6
QFM+1	1	0.5	1194.73	1189.73	86.84	1084.73	78.95	78.6
QFM+2	4.5	5	1215.43	n/a	n/a	n/a	n/a	n/a
QFM+2	4.5	2.5	1202.73	1102.73	89.95	1047.73	89.29	83.4
QFM+2	4.5	1	4355	n/a	n/a	n/a	n/a	n/a
QFM+2	3.5	5	1216.99	n/a	n/a	n/a	n/a	n/a
QFM+2	3.5	2.5	1203.71	1128.71	89.54	973.71	88.53	82.7
QFM+2	3.5	1	1208.98	1103.98	89.4	1118.98	88.82	82.5
QFM+2	2.5	5	1218.95	n/a	n/a	n/a	n/a	n/a
QFM+2	2.5	3.5	1210.55	n/a	n/a	n/a	n/a	n/a
QFM+2	2.5	3	1207.81	1157.81	89.02	1142.81	88.37	81.9
QFM+2	2.5	2.5	1205.27	1150.27	89.06	900.27	85.75	82
QFM+2	2.5	2	1202.73	1147.73	89.13	1087.73	88.27	82.1
QFM+2	2.5	1.5	1200	1145	89.2	1060	88.16	82.2
QFM+2	2.5	1	1197.46	1142.46	89.28	1032.46	88.16	82.3
QFM+2	2.5	0.5	4294.34	n/a	n/a	n/a	n/a	n/a
QFM+2	1	5	1253.91	n/a	n/a	n/a	n/a	n/a
QFM+2	1	3.5	1225.78	n/a	n/a	n/a	n/a	n/a
QFM+2	1	3	1216.02	n/a	n/a	n/a	n/a	n/a
QFM+2	1	2.5	1208.79	n/a	n/a	n/a	n/a	n/a
QFM+2	1	2	1205.86	1190.86	88.93	1185.86	88.09	81.8
QFM+2	1	1.5	1203.12	1183.12	88.85	1158.12	87.52	81.7
QFM+2	1	1	1200.39	1180.39	88.93	1135.39	87.18	81.8
QFM+2	1	0.5	1197.85	1177.85	89.03	1112.85	86.92	81.9
QFM+3	4.5	5	1333.79	n/a	n/a	n/a	n/a	n/a
QFM+3	4.5	2.5	1320.31	1070.31	94.11	915.31	93.04	89.9
QFM+3	4.5	1	4354.69	n/a	n/a	n/a	n/a	n/a
QFM+3	3.5	5	1335.35	n/a	n/a	n/a	n/a	n/a
QFM+3	3.5	2.5	1321.68	1096.68	93.78	931.68	92.54	89.4
QFM+3	3.5	1	4272.66	n/a	n/a	n/a	n/a	n/a
QFM+3	2.5	5	1337.11	n/a	n/a	n/a	n/a	n/a
QFM+3	2.5	3.5	1328.91	n/a	n/a	n/a	n/a	n/a
QFM+3	2.5	3	1326.17	n/a	n/a	n/a	n/a	n/a
QFM+3	2.5	2.5	1323.44	n/a	n/a	n/a	n/a	n/a
QFM+3	2.5	2	1320.51	1120.51	93.47	1105.51	92.93	88.9
QFM+3	2.5	1.5	1317.77	1117.77	93.52	1072.77	92.88	89
QFM+3	2.5	1	1315.04	1110.04	93.58	1045.04	92.86	89
QFM+3	2.5	0.5	4292.77	n/a	n/a	n/a	n/a	n/a
QFM+3	1	5	1340.82	n/a	n/a	n/a	n/a	n/a
QFM+3	1	3.5	1332.23	n/a	n/a	n/a	n/a	n/a
QFM+3	1	3	1329.49	n/a	n/a	n/a	n/a	n/a
QFM+3	1	2.5	1326.56	n/a	n/a	n/a	n/a	n/a
QFM+3	1	2	1323.83	n/a	n/a	n/a	n/a	n/a
QFM+3	1	1.5	1321.09	n/a	n/a	n/a	n/a	n/a
QFM+3	1	1	1318.16	n/a	n/a	n/a	n/a	n/a
QFM+3	1	0.5	1315.43	1150.43	93	1130.43	92.12	88.1
QFM-1	4.5	5	1160.35	1160.35	83.24	1080.35	77.75	73.5
QFM-1	4.5	2.5	1144.53	1144.53	83.36	914.53	46.95	73.7
QFM-1	4.5	1	4357.81	n/a	n/a	n/a	n/a	n/a
QFM-1	3.5	5	1178.32	1178.32	83.47	1128.32	80.08	73.8
QFM-1	3.5	2.5	1162.3	1162.3	83.6	902.3	36.88	74
QFM-1	3.5	1	4271.48	n/a	n/a	n/a	n/a	n/a
QFM-1	2.5	5	1198.83	1198.83	83.71	1193.83	82.86	74.2
QFM-1	2.5	3.5	1189.26	1189.26	83.79	1099.26	77.43	74.3
QFM-1	2.5	3	1185.94	1185.94	83.82	1060.94	72.77	74.3
QFM-1	2.5	2.5	1182.62	1182.62	83.85	1027.62	67.26	74.4
QFM-1	2.5	2	1179.3	1179.3	83.88	904.3	37.84	74.4
QFM-1	2.5	1.5	1175.78	1175.78	83.91	900.78	35.5	74.5
QFM-1	2.5	1	1172.46	1172.46	83.96	902.46	31.63	74.5
QFM-1	2.5	0.5	4298.05	n/a	n/a	n/a	n/a	n/a
QFM-1	1	5	1253.52	n/a	n/a	n/a	n/a	n/a
QFM-1	1	3.5	1225.98	n/a	n/a	n/a	n/a	n/a
QFM-1	1	3	1222.27	1222.27	84.19	1192.27	81.88	74.8
QFM-1	1	2.5	1218.75	1218.75	84.22	1158.75	79.86	74.9
QFM-1	1	2	1215.43	1215.43	84.26	1130.43	76.57	74.9
QFM-1	1	1.5	1211.91	1211.91	84.29	1101.91	72.76	75
QFM-1	1	1	1208.59	1208.59	84.34	1058.59	65.24	75
QFM-1	1	0.5	1205.08	1205.08	84.38	935.08	27.74	75.1
QFM-2	4.5	5	1163.28	1163.28	82.78	903.28	76.41	72.9
QFM-2	4.5	2.5	1147.46	1147.46	82.88	902.46	42.05	73
QFM-2	4.5	1	4358.4	n/a	n/a	n/a	n/a	n/a
QFM-2	3.5	5	1181.25	1181.25	83.01	1121.25	78.89	73.2
QFM-2	3.5	2.5	1165.23	1165.23	83.12	900.23	39.99	73.3
QFM-2	3.5	1	4272.27	n/a	n/a	n/a	n/a	n/a
QFM-2	2.5	5	1201.76	1201.76	83.25	1186.76	81.85	73.5
QFM-2	2.5	3.5	1192.19	1192.19	83.31	1092.19	75.67	73.6
QFM-2	2.5	3	1188.87	1188.87	83.33	1048.87	69.19	73.6
QFM-2	2.5	2.5	1185.55	1185.55	83.36	1005.55	60.83	73.7
QFM-2	2.5	2	1182.23	1182.23	83.39	902.23	37.27	73.7
QFM-2	2.5	1.5	1178.91	1178.91	83.42	903.91	36.28	73.8
QFM-2	2.5	1	1175.39	1175.39	83.45	900.39	31.16	73.8
QFM-2	2.5	0.5	4298.83	n/a	n/a	n/a	n/a	n/a
QFM-2	1	5	1254.1	959.1	21.66	904.1	11.64	13.8
QFM-2	1	3.5	1228.32	1228.32	83.67	903.32	13.34	74.1
QFM-2	1	3	1225	1225	83.69	900	14.33	74.1
QFM-2	1	2.5	1221.68	1221.68	83.72	901.68	15.69	74.2
QFM-2	1	2	1218.36	1218.36	83.75	903.36	16.68	74.2
QFM-2	1	1.5	1215.04	1215.04	83.79	900.04	17.22	74.3
QFM-2	1	1	1211.52	1211.52	83.83	901.52	15.39	74.3
QFM-2	1	0.5	1208.01	1208.01	83.86	903.01	20.09	74.4
QFM-3	4.5	5	1165.23	1165.23	82.62	1065.23	75.37	72.6
QFM-3	4.5	2.5	1149.41	1149.41	82.71	904.41	42.42	72.8
QFM-3	4.5	1	4358.59	n/a	n/a	n/a	n/a	n/a
QFM-3	3.5	5	1183.2	1183.2	82.85	1118.2	78.39	72.9
QFM-3	3.5	2.5	1167.19	1167.19	82.94	902.19	40.4	73.1
QFM-3	3.5	1	4273.05	n/a	n/a	n/a	n/a	n/a
QFM-3	2.5	5	1203.71	1203.71	83.08	1178.71	81.11	73.3
QFM-3	2.5	3.5	1194.14	1194.14	83.14	904.14	22.82	73.3
QFM-3	2.5	3	1190.82	1190.82	83.15	1045.82	68.53	73.4
QFM-3	2.5	2.5	1187.5	1187.5	83.18	977.5	53.82	73.4
QFM-3	2.5	2	1184.18	1184.18	83.2	904.18	37.79	73.5
QFM-3	2.5	1.5	1180.86	1180.86	83.23	900.86	35.75	73.5
QFM-3	2.5	1	1177.74	1177.74	83.26	902.54	31.65	73.5
QFM-3	2.5	0.5	4299.91	n/a	n/a	n/a	n/a	n/a
QFM-3	1	5	1254.69	984.69	n/a	n/a	n/a	17.5
QFM-3	1	3.5	1230.27	1230.27	83.48	900.27	13.59	73.8
QFM-3	1	3	1226.95	1226.95	83.5	901.95	15.77	73.9
QFM-3	1	2.5	1223.63	1223.63	83.53	903.63	16.4	73.9
QFM-3	1	2	1220.31	1220.31	83.56	900.31	16.3	73.9
QFM-3	1	1.5	1216.99	1216.99	83.59	901.99	17.43	74
QFM-3	1	1	1213.48	1213.48	83.62	903.48	23.16	74
QFM-3	1	0.5	1209.96	1209.96	83.65	904.96	37.44	74.1
QFM-4	4.5	5	1166.41	1166.41	82.63	1061.41	74.9	72.6
QFM-4	4.5	2.5	1150.78	1150.78	82.72	915.78	45.81	72.8
QFM-4	4.5	1	4358.98	n/a	n/a	n/a	n/a	n/a
QFM-4	3.5	5	1184.38	1184.38	82.84	1114.38	78.06	73
QFM-4	3.5	2.5	1168.55	1168.55	82.93	903.55	40.85	73.1
QFM-4	3.5	1	4273.44	n/a	n/a	n/a	n/a	n/a
QFM-4	2.5	5	1204.88	1204.88	83.06	1174.88	80.81	73.2
QFM-4	2.5	3.5	1195.31	1195.31	83.11	910.31	78.44	73.3
QFM-4	2.5	3	1192.19	1192.19	83.14	902.19	24.52	73.4
QFM-4	2.5	2.5	1188.87	1188.87	83.16	978.87	54.09	73.4
QFM-4	2.5	2	1185.55	1185.55	83.18	900.55	37.47	73.4
QFM-4	2.5	1.5	1182.23	1182.23	83.21	902.23	36.23	73.5
QFM-4	2.5	1	1178.71	1178.71	83.23	903.71	81.15	73.5
QFM-4	2.5	0.5	4299.8	n/a	n/a	n/a	n/a	n/a
QFM-4	1	5	1255.08	995.08	30.29	900.08	10.41	20
QFM-4	1	3.5	1231.64	1231.64	83.46	901.64	15.12	73.8
QFM-4	1	3	1228.32	1228.32	83.48	903.32	16.86	73.9
QFM-4	1	2.5	1225	1225	83.5	900	16.59	73.9
QFM-4	1	2	1221.68	1221.68	83.53	901.68	16.98	73.9
QFM-4	1	1.5	1218.16	1218.16	83.55	903.16	17.86	74
QFM-4	1	1	1214.84	1214.84	83.59	904.84	23.56	74
QFM-4	1	0.5	1211.33	1211.33	83.62	901.33	20.12	74
QFM-5	4.5	5	1167.38	1167.38	82.7	1062.38	75.11	72.7
QFM-5	4.5	2.5	1151.56	1151.56	82.78	921.56	47.71	72.9
QFM-5	4.5	1	4359.18	n/a	n/a	n/a	n/a	n/a
QFM-5	3.5	5	1185.35	1185.35	82.91	1115.35	78.16	73
QFM-5	3.5	2.5	1169.34	1169.34	82.99	929.34	47.64	73.2
QFM-5	3.5	1	4273.63	n/a	n/a	n/a	n/a	n/a
QFM-5	2.5	5	1205.66	1205.66	83.11	902.97	80.89	73.3
QFM-5	2.5	1	1179.69	1179.69	83.29	904.69	32.34	73.6
QFM-5	2.5	0.5	4300.2	n/a	n/a	n/a	n/a	n/a
QFM-5	1	5	1255.77	1000.27	31.59	900.27	10.47	21
QFM-5	1	3.5	1232.42	1232.42	83.5	902.42	17.53	73.9
QFM-5	1	1	1215.62	1215.62	83.63	900.63	21.35	74
QFM-5	1	0.5	4022.66	n/a	n/a	n/a	n/a	n/a

## Sheet: Table S3 - olivine from MELTS
Table S3: olivine composition from Rhyolite-MELTS 1.2.0 models (Gualda et al., 2012; Ghiorso and Gualda, 2015)
SAMPLE	T	SiO2	FeO	MgO	CaO	Total	Mg	Fe	Ca	Σ	Si4+	Al3+	Σ	% Fo
QFM+1 3 kbar 2.5H2O	1170.78	40.2003	13.222	46.3559	0.2218	100	1.71904	0.275057	0.00591139	2.00001	0.999997	0	0.999997	86.2064
	1165.78	40.1641	13.4141	46.1986	0.2232	100	1.71475	0.279305	0.00595406	2.00001	0.999997	0	0.999997	85.9931
	1160.78	40.1274	13.6094	46.0386	0.2246	100	1.71037	0.283631	0.0059969	2	0.999999	0	0.999999	85.7758
	1155.78	40.0899	13.808	45.876	0.226	99.9999	1.70593	0.288039	0.00603992	2	0.999998	0	0.999998	85.5545
	1150.78	40.0519	14.01	45.7106	0.2274	99.9999	1.70139	0.29253	0.0060831	2	0.999998	0	0.999998	85.3289
	1145.78	40.0132	14.2155	45.5424	0.2288	99.9999	1.69677	0.297108	0.00612647	2	0.999998	0	0.999998	85.099
	1140.78	39.9738	14.4246	45.3713	0.2302	99.9999	1.69206	0.301775	0.00617003	2	0.999998	0	0.999998	84.8646
	1135.78	39.9338	14.6373	45.1972	0.2316	99.9999	1.68726	0.306532	0.00621378	2	0.999999	0	0.999999	84.6256
	1130.78	39.893	14.8539	45.0201	0.233	100	1.68236	0.311386	0.00625773	2.00001	0.999997	0	0.999997	84.3819
	1125.78	39.8515	15.0743	44.8397	0.2344	99.9999	1.67737	0.316335	0.00630189	2	0.999998	0	0.999998	84.1333
	1120.78	39.8093	15.2988	44.6561	0.2358	100	1.67227	0.321387	0.00634625	2	0.999999	0	0.999999	83.8795
	1115.78	39.7662	15.5274	44.4691	0.2373	100	1.66707	0.326542	0.00639353	2.00001	0.999997	0	0.999997	83.6206
	1110.78	39.7224	15.7602	44.2787	0.2387	100	1.66176	0.331804	0.00643835	2	0.999998	0	0.999998	83.3563
	1105.78	39.6882	15.941	44.1298	0.2409	99.9999	1.6576	0.3359	0.00650329	2	0.999998	0	0.999998	83.1503
QFM+2 3 kbar 2.5H2O	1157.81	40.6771	10.6858	48.4256	0.2115	100	1.77474	0.219691	0.00557081	2	0.999998	0	0.999998	88.9848
	1152.81	40.672	10.7121	48.4031	0.2128	100	1.77414	0.220259	0.00560575	2	0.999998	0	0.999998	88.9561
	1147.81	40.6673	10.7363	48.3824	0.2139	99.9999	1.77359	0.220783	0.00563538	2	0.999998	0	0.999998	88.9297
	1142.81	40.663	10.7585	48.3635	0.215	100	1.77308	0.221262	0.00566496	2.00001	0.999997	0	0.999997	88.9055
QFM+3 3 kbar 2.5H2O No Olivine	0	0	0	0	0	0	0	0	0	0	0	0	0	0
QFM-1 3 kbar 2.5H2O	1185.94	39.7911	15.3969	44.5781	0.2339	100	1.67011	0.323596	0.00629799	2	0.999998	0	0.999998	83.7691
	1180.94	39.749	15.6203	44.3951	0.2357	100	1.66501	0.328638	0.00635317	2.00001	0.999997	0	0.999997	83.5158
	1175.94	39.7062	15.8475	44.2088	0.2375	100	1.65982	0.333778	0.0064086	2	0.999998	0	0.999998	83.2575
	1170.94	39.6626	16.0787	44.0194	0.2393	100	1.65452	0.33902	0.00646426	2.00001	0.999997	0	0.999997	82.9941
	1165.94	39.6183	16.314	43.8267	0.2411	100	1.64912	0.344365	0.00652017	2.00001	0.999997	0	0.999997	82.7255
	1160.94	39.5732	16.5534	43.6305	0.2429	100	1.64361	0.349817	0.00657634	2	0.999998	0	0.999998	82.4515
	1155.94	39.5273	16.7972	43.4308	0.2447	100	1.63799	0.355382	0.00663277	2	0.999999	0	0.999999	82.1718
	1150.94	39.4805	17.0454	43.2275	0.2466	100	1.63225	0.36106	0.00669219	2	0.999998	0	0.999998	81.8864
	1145.94	39.4329	17.2982	43.0205	0.2484	100	1.6264	0.366858	0.00674917	2	0.999998	0	0.999998	81.595
	1140.94	39.3844	17.5556	42.8097	0.2503	100	1.62042	0.372775	0.00680917	2	0.999998	0	0.999998	81.2976
	1135.94	39.335	17.818	42.5949	0.2522	100	1.61431	0.378822	0.00686947	2.00001	0.999997	0	0.999997	80.9937
	1130.94	39.2847	18.0853	42.376	0.2541	100	1.60808	0.384997	0.00693009	2	0.999998	0	0.999998	80.6832
	1125.94	39.2333	18.3577	42.153	0.256	100	1.60171	0.391308	0.00699105	2.00001	0.999997	0	0.999997	80.366
	1120.94	39.181	18.6354	41.9256	0.2579	99.9999	1.59519	0.397758	0.00705234	2	0.999998	0	0.999998	80.0418
	1115.94	39.1277	18.9186	41.6938	0.2598	99.9999	1.58854	0.404353	0.00711398	2	0.999998	0	0.999998	79.7102
	1110.94	39.0733	19.2074	41.4575	0.2618	100	1.58173	0.411096	0.00717872	2.00001	0.999997	0	0.999997	79.3712
	1105.94	39.0179	19.502	41.2164	0.2638	100	1.57477	0.417995	0.00724384	2	0.999998	0	0.999998	79.0243
	1100.94	38.9534	19.845	40.9368	0.2649	100	1.56667	0.42605	0.00728608	2.00001	0.999997	0	0.999997	78.6197
	1095.94	38.8602	20.3436	40.5336	0.2626	100	1.55496	0.437802	0.00724015	2	0.999998	0	0.999998	78.0304
	1090.94	38.7647	20.8542	40.1206	0.2605	100	1.54291	0.449896	0.00719994	2.00001	0.999997	0	0.999997	77.424
	1085.94	38.6669	21.3774	39.6974	0.2583	100	1.5305	0.46235	0.00715719	2	0.999998	0	0.999998	76.7995
	1080.94	38.5666	21.9136	39.2635	0.2563	100	1.5177	0.475179	0.00712024	2	0.999998	0	0.999998	76.1562
	1075.94	38.4638	22.4633	38.8186	0.2543	100	1.50452	0.488401	0.00708357	2	0.999998	0	0.999998	75.4932
	1070.94	38.3583	23.0271	38.3622	0.2523	99.9999	1.49092	0.502037	0.00704719	2	0.999998	0	0.999998	74.8094
	1065.94	38.2501	23.6055	37.894	0.2504	100	1.47689	0.516102	0.0070139	2	0.999998	0	0.999998	74.1041
	1060.94	38.1391	24.199	37.4133	0.2486	100	1.4624	0.530619	0.00698375	2	0.999999	0	0.999999	73.3761
QFM-2 3 kbar 2.5H2O	1188.87	39.7103	15.8265	44.2274	0.2358	100	1.66034	0.333301	0.00636206	2.00001	0.999997	0	0.999997	83.2818
	1183.87	39.6674	16.0546	44.0404	0.2376	100	1.65511	0.338471	0.00641757	2	0.999999	0	0.999999	83.022
	1178.87	39.6236	16.2866	43.8503	0.2395	100	1.64979	0.343741	0.00647603	2.00001	0.999997	0	0.999997	82.7572
	1173.87	39.5792	16.5226	43.6569	0.2414	100	1.64436	0.349114	0.00653474	2	0.999998	0	0.999998	82.4871
	1168.87	39.5339	16.7627	43.4601	0.2432	99.9999	1.63882	0.354593	0.00659101	2	0.999998	0	0.999998	82.2118
	1163.87	39.4879	17.0071	43.2599	0.2451	100	1.63317	0.360182	0.00665024	2	0.999999	0	0.999999	81.9308
	1158.87	39.441	17.2559	43.0561	0.247	100	1.62741	0.365885	0.00670976	2	0.999998	0	0.999998	81.6442
	1153.87	39.3933	17.5092	42.8486	0.2489	100	1.62153	0.371706	0.00676956	2	0.999999	0	0.999999	81.3516
	1148.87	39.3447	17.7671	42.6373	0.2509	100	1.61552	0.377647	0.00683238	2	0.999998	0	0.999998	81.053
	1143.87	39.2952	18.0298	42.4222	0.2528	100	1.6094	0.383713	0.00689279	2	0.999998	0	0.999998	80.748
	1138.87	39.2448	18.2974	42.2031	0.2548	100	1.60314	0.389908	0.00695624	2.00001	0.999997	0	0.999997	80.4366
	1133.87	39.1934	18.57	41.9798	0.2567	99.9999	1.59675	0.396236	0.00701731	2	0.999998	0	0.999998	80.1185
	1128.87	39.1411	18.8479	41.7523	0.2587	100	1.59022	0.402703	0.00708143	2	0.999998	0	0.999998	79.7933
	1123.87	39.0878	19.1311	41.5204	0.2607	100	1.58354	0.409312	0.00714591	2	0.999999	0	0.999999	79.461
	1118.87	39.0334	19.4199	41.284	0.2628	100	1.57672	0.416069	0.00721351	2	0.999998	0	0.999998	79.1213
	1113.87	38.9779	19.7143	41.0429	0.2648	99.9999	1.56975	0.422979	0.00727876	2	0.999998	0	0.999998	78.7739
	1108.87	38.9214	20.0146	40.7971	0.2669	100	1.56261	0.430045	0.00734713	2	0.999998	0	0.999998	78.4185
	1103.87	38.8637	20.3209	40.5464	0.269	100	1.55531	0.437275	0.00741593	2	0.999998	0	0.999998	78.0549
	1098.87	38.7798	20.769	40.183	0.2682	100	1.54471	0.447884	0.00740988	2	0.999998	0	0.999998	77.5226
	1093.87	38.682	21.2921	39.7598	0.2661	100	1.53231	0.460326	0.00737045	2	0.999999	0	0.999999	76.8986
	1088.87	38.5818	21.8278	39.3263	0.2641	100	1.51954	0.473133	0.00733405	2	0.999999	0	0.999999	76.2563
	1083.87	38.4791	22.3765	38.8823	0.2621	100	1.50639	0.48632	0.00729793	2.00001	0.999997	0	0.999997	75.595
	1078.87	38.374	22.9387	38.4272	0.2601	100	1.49284	0.499905	0.00726209	2	0.999999	0	0.999999	74.9137
	1073.87	38.2662	23.5148	37.9608	0.2583	100	1.47887	0.513903	0.00723214	2	0.999998	0	0.999998	74.2116
	1068.87	38.1557	24.1053	37.4825	0.2564	99.9999	1.46447	0.528335	0.00719974	2	0.999999	0	0.999999	73.4878
	1063.87	38.0424	24.7108	36.9922	0.2547	100	1.44961	0.543218	0.0071733	2	0.999998	0	0.999998	72.7414
	1058.87	37.9262	25.3315	36.4893	0.253	100	1.43429	0.558569	0.00714725	2	0.999998	0	0.999998	71.9714
	1053.87	37.8021	25.9946	35.9523	0.2509	99.9999	1.41782	0.575073	0.0071112	2	0.999999	0	0.999999	71.1438
	1048.87	37.6603	26.7533	35.339	0.2474	100	1.39888	0.594086	0.0070384	2	0.999998	0	0.999998	70.1909
QFM-3 3 kbar 2.5H2O	1190.82	39.6804	15.9858	44.0978	0.236	100	1.65672	0.336909	0.00637226	2.00001	0.999997	0	0.999997	83.1007
	1185.82	39.6373	16.2146	43.9102	0.2379	100	1.65147	0.342103	0.00643055	2	0.999998	0	0.999998	82.8397
	1180.82	39.5935	16.4474	43.7194	0.2397	100	1.64612	0.347399	0.00648638	2	0.999999	0	0.999999	82.5735
	1175.82	39.5488	16.6841	43.5254	0.2416	99.9999	1.64066	0.352797	0.00654517	2	0.999998	0	0.999998	82.3023
	1170.82	39.5034	16.925	43.328	0.2435	99.9999	1.6351	0.358302	0.00660423	2	0.999998	0	0.999998	82.0256
	1165.82	39.4573	17.1702	43.1271	0.2454	100	1.62942	0.363918	0.00666354	2	0.999999	0	0.999999	81.7433
	1160.82	39.4102	17.4197	42.9227	0.2474	100	1.62363	0.369647	0.00672587	2.00001	0.999997	0	0.999997	81.4553
	1155.82	39.3624	17.6736	42.7147	0.2493	100	1.61773	0.37549	0.00678576	2	0.999998	0	0.999998	81.1616
	1150.82	39.3137	17.9322	42.5029	0.2512	100	1.6117	0.381457	0.00684595	2	0.999998	0	0.999998	80.8617
	1145.82	39.2641	18.1956	42.2872	0.2532	100	1.60555	0.387548	0.00690917	2	0.999998	0	0.999998	80.5554
	1140.82	39.2135	18.4638	42.0675	0.2552	100	1.59927	0.393768	0.00697272	2.00001	0.999997	0	0.999997	80.2428
	1135.82	39.1621	18.7371	41.8437	0.2572	100	1.59285	0.400121	0.0070366	2	0.999998	0	0.999998	79.9233
	1130.82	39.1096	19.0155	41.6157	0.2592	100	1.58629	0.406611	0.00710083	2.00001	0.999997	0	0.999997	79.597
	1125.82	39.0562	19.2993	41.3833	0.2612	100	1.57959	0.413245	0.00716541	2	0.999999	0	0.999999	79.2635
	1120.82	39.0017	19.5885	41.1465	0.2633	100	1.57275	0.420023	0.00723311	2	0.999998	0	0.999998	78.9227
	1115.82	38.9462	19.8834	40.9051	0.2653	100	1.56575	0.426954	0.00729844	2	0.999999	0	0.999999	78.5741
	1110.82	38.8895	20.1841	40.6589	0.2674	99.9999	1.55859	0.434043	0.00736693	2	0.999998	0	0.999998	78.2177
	1105.82	38.8318	20.4908	40.4079	0.2696	100	1.55127	0.441293	0.00743858	2	0.999998	0	0.999998	77.8531
	1100.82	38.7624	20.8602	40.1068	0.2705	99.9999	1.54247	0.450053	0.00747678	2	0.999999	0	0.999999	77.4129
	1095.82	38.6638	21.3874	39.6803	0.2685	100	1.52996	0.462603	0.00744042	2	0.999998	0	0.999998	76.7835
	1090.82	38.5629	21.9271	39.2436	0.2664	100	1.51708	0.475518	0.00740155	2	0.999999	0	0.999999	76.1358
	1085.82	38.4595	22.4795	38.7965	0.2645	100	1.50383	0.488808	0.00736851	2.00001	0.999997	0	0.999997	75.4693
	1080.82	38.3537	23.0453	38.3384	0.2625	99.9999	1.49017	0.502494	0.00733298	2	0.999999	0	0.999999	74.7829
	1075.82	38.2452	23.6249	37.8692	0.2607	100	1.47611	0.516592	0.00730334	2.00001	0.999997	0	0.999997	74.0758
	1070.82	38.1341	24.2187	37.3883	0.2589	100	1.46161	0.53112	0.00727405	2	0.999998	0	0.999998	73.3471
	1065.82	38.0203	24.8271	36.8955	0.2572	100	1.44666	0.546092	0.00724792	2	0.999998	0	0.999998	72.5961
	1060.82	37.9036	25.4505	36.3904	0.2555	100	1.43125	0.561528	0.00722218	2	0.999998	0	0.999998	71.8219
	1055.82	37.784	26.0894	35.8727	0.2539	100	1.41536	0.577446	0.00719967	2	0.999998	0	0.999998	71.0234
	1050.82	37.6498	26.807	35.292	0.2513	100	1.39741	0.595444	0.00715134	2	0.999998	0	0.999998	70.121
	1045.82	37.5034	27.5898	34.6588	0.248	100	1.37769	0.615224	0.00708498	2	0.999998	0	0.999998	69.1295
QFM-4 3 kbar 2.5H2O	1192.19	39.6781	15.9989	44.0877	0.2354	100	1.65644	0.337205	0.00635643	2	0.999998	0	0.999998	83.086
	1187.19	39.6351	16.2267	43.9009	0.2372	99.9999	1.65121	0.342378	0.00641198	2	0.999998	0	0.999998	82.8261
	1182.19	39.5915	16.4584	43.7111	0.2391	100	1.64589	0.347649	0.00647046	2	0.999998	0	0.999998	82.5612
	1177.19	39.5471	16.694	43.5179	0.241	100	1.64045	0.353022	0.00652921	2	0.999999	0	0.999999	82.2911
	1172.19	39.5019	16.9337	43.3215	0.2429	100	1.63492	0.3585	0.00658821	2	0.999998	0	0.999998	82.0158
	1167.19	39.4559	17.1776	43.1217	0.2448	100	1.62927	0.364087	0.00664748	2.00001	0.999997	0	0.999997	81.735
	1162.19	39.4092	17.4259	42.9183	0.2467	100	1.62351	0.369788	0.00670701	2	0.999998	0	0.999998	81.4484
	1157.19	39.3616	17.6785	42.7113	0.2486	100	1.61763	0.375602	0.00676685	2	0.999999	0	0.999999	81.1562
	1152.19	39.3131	17.9357	42.5006	0.2506	100	1.61164	0.381537	0.0068297	2	0.999998	0	0.999998	80.8578
	1147.19	39.2638	18.1976	42.2861	0.2525	100	1.60552	0.387594	0.00689012	2	0.999998	0	0.999998	80.5533
	1142.19	39.2135	18.4644	42.0676	0.2545	100	1.59927	0.393781	0.0069536	2	0.999998	0	0.999998	80.2423
	1137.19	39.1623	18.7361	41.8451	0.2565	100	1.59289	0.400098	0.00701741	2.00001	0.999997	0	0.999997	79.9247
	1132.19	39.1102	19.0129	41.6184	0.2585	100	1.58637	0.40655	0.00708155	2	0.999998	0	0.999998	79.6003
	1127.19	39.0571	19.295	41.3874	0.2605	100	1.57971	0.413143	0.00714605	2	0.999999	0	0.999999	79.2688
	1122.19	39.0029	19.5825	41.1521	0.2625	100	1.57291	0.419881	0.00721091	2.00001	0.999997	0	0.999997	78.93
	1117.19	38.9477	19.8756	40.9121	0.2646	100	1.56596	0.42677	0.0072789	2	0.999998	0	0.999998	78.5836
	1112.19	38.8915	20.1744	40.6675	0.2667	100	1.55884	0.433812	0.00734727	2	0.999998	0	0.999998	78.2295
	1107.19	38.8341	20.4791	40.418	0.2688	100	1.55157	0.441015	0.00741607	2	0.999999	0	0.999999	77.8672
	1102.19	38.7755	20.7899	40.1636	0.2709	99.9999	1.54413	0.448384	0.0074853	2	0.999998	0	0.999998	77.4966
	1097.19	38.6783	21.3099	39.7428	0.269	100	1.5318	0.460755	0.00745149	2	0.999999	0	0.999999	76.8762
	1092.19	38.5774	21.8493	39.3064	0.267	100	1.51894	0.473652	0.00741542	2.00001	0.999997	0	0.999997	76.2293
	1087.19	38.4741	22.4014	38.8595	0.265	100	1.5057	0.486925	0.00737964	2	0.999998	0	0.999998	75.5636
	1082.19	38.3684	22.9667	38.4019	0.2631	100	1.49207	0.500588	0.00734691	2	0.999998	0	0.999998	74.8784
	1077.19	38.26	23.5456	37.9331	0.2612	99.9999	1.47803	0.51466	0.00731452	2	0.999998	0	0.999998	74.1726
	1072.19	38.1491	24.1386	37.4529	0.2594	100	1.46356	0.529156	0.00728524	2	0.999998	0	0.999998	73.4455
	1067.19	38.0354	24.746	36.9609	0.2577	100	1.44865	0.544092	0.00725912	2	0.999998	0	0.999998	72.6964
	1062.19	37.9189	25.3683	36.4568	0.256	100	1.43328	0.559488	0.00723339	2.00001	0.999997	0	0.999997	71.9241
	1057.19	37.7996	26.0057	35.9402	0.2544	99.9999	1.41744	0.575356	0.00721087	2	0.999999	0	0.999999	71.1281
	1052.19	37.6753	26.6701	35.402	0.2527	100	1.40082	0.592002	0.00718631	2	0.999998	0	0.999998	70.2932
	1047.19	37.5288	27.4534	34.7684	0.2494	100	1.38112	0.611768	0.00712016	2	0.999998	0	0.999998	69.3024
	907.19	32.0595	56.6507	11.0804	0.2093	99.9999	0.51524	1.47776	0.00699474	2	1	0	1	25.8524
	902.19	31.9632	57.1673	10.665	0.2045	100	0.497417	1.49573	0.0068549	2	0.999999	0	0.999999	24.9564
QFM-5 3 kbar 2.5H2O	1192.97	39.6865	15.9546	44.1244	0.2345	100	1.65747	0.336201	0.00633079	2	0.999999	0	0.999999	83.1366
	1187.97	39.6438	16.1809	43.939	0.2364	100	1.65228	0.341336	0.00638895	2.00001	0.999997	0	0.999997	82.8786
	1182.97	39.6005	16.4109	43.7504	0.2382	100	1.64699	0.346567	0.00644464	2	0.999998	0	0.999998	82.6157
	1177.97	39.5564	16.645	43.5586	0.2401	100	1.6416	0.351903	0.00650329	2	0.999998	0	0.999998	82.3475
	1172.97	39.5115	16.883	43.3635	0.242	100	1.6361	0.35734	0.0065622	2	0.999998	0	0.999998	82.0742
	1167.97	39.4659	17.1252	43.1651	0.2438	100	1.6305	0.362885	0.00661865	2	0.999998	0	0.999998	81.7955
	1162.97	39.4194	17.3716	42.9632	0.2457	99.9999	1.62479	0.36854	0.0066781	2	0.999998	0	0.999998	81.5113
	1157.97	39.3722	17.6224	42.7577	0.2477	100	1.61895	0.374309	0.00674053	2	0.999998	0	0.999998	81.2213
	1152.97	39.3241	17.8778	42.5486	0.2496	100	1.61301	0.380198	0.00680054	2.00001	0.999997	0	0.999997	80.9253
	1147.97	39.2751	18.1377	42.3356	0.2515	99.9999	1.60694	0.386207	0.00686086	2	0.999998	0	0.999998	80.6232
	1142.97	39.2252	18.4025	42.1188	0.2535	100	1.60074	0.392344	0.00692421	2.00001	0.999997	0	0.999997	80.3147
	1137.97	39.1745	18.6721	41.898	0.2554	100	1.59441	0.398607	0.00698515	2	0.999999	0	0.999999	79.9998
	1132.97	39.1227	18.9468	41.6731	0.2574	100	1.58795	0.405007	0.00704916	2.00001	0.999997	0	0.999997	79.6781
	1127.97	39.07	19.2267	41.4439	0.2594	100	1.58135	0.411544	0.00711351	2	0.999998	0	0.999998	79.3494
	1122.97	39.0163	19.512	41.2103	0.2614	100	1.5746	0.418226	0.00717823	2	0.999999	0	0.999999	79.0134
	1117.97	38.9615	19.8027	40.9723	0.2635	100	1.5677	0.425054	0.00724607	2	0.999998	0	0.999998	78.6701
	1112.97	38.9057	20.0991	40.7296	0.2655	99.9999	1.56066	0.432035	0.00731155	2	0.999999	0	0.999999	78.319
	1107.97	38.8488	20.4013	40.4822	0.2676	99.9999	1.55345	0.439173	0.00738018	2	0.999999	0	0.999999	77.96
	1102.97	38.7907	20.7096	40.2299	0.2698	100	1.54608	0.446477	0.00745198	2.00001	0.999997	0	0.999997	77.5927
	1097.97	38.7014	21.187	39.843	0.2687	100	1.53474	0.457824	0.00743873	2	0.999998	0	0.999998	77.0234
	1092.97	38.6008	21.7248	39.4078	0.2666	100	1.52193	0.470668	0.00739983	2	0.999999	0	0.999999	76.3792
	1087.97	38.4978	22.2754	38.9622	0.2647	100	1.50875	0.483888	0.00736674	2	0.999998	0	0.999998	75.7162
	1082.97	38.3923	22.839	38.5059	0.2627	99.9999	1.49518	0.497495	0.00733118	2	0.999998	0	0.999998	75.0338
	1077.97	38.2843	23.4162	38.0386	0.2609	100	1.4812	0.511506	0.00730148	2.00001	0.999997	0	0.999997	74.3311
	1072.97	38.1737	24.0073	37.5599	0.2591	100	1.4668	0.525937	0.00727211	2.00001	0.999997	0	0.999997	73.6072
	1067.97	38.0604	24.6128	37.0694	0.2573	99.9999	1.45195	0.540808	0.0072431	2	0.999998	0	0.999998	72.8614
	1062.97	37.9443	25.2331	36.5669	0.2556	99.9999	1.43665	0.556134	0.00721726	2	0.999998	0	0.999998	72.0926
	1057.97	37.8254	25.8685	36.0521	0.254	100	1.42088	0.57193	0.00719462	2	0.999998	0	0.999998	71.3003
	1052.97	37.7036	26.5193	35.5247	0.2525	100	1.40462	0.588213	0.00717524	2	0.999998	0	0.999998	70.4835
	1047.97	37.5614	27.2795	34.9095	0.2496	100	1.38552	0.607366	0.00711969	2	0.999999	0	0.999999	69.5233
	1042.97	37.4026	28.1279	34.2225	0.247	100	1.36402	0.628913	0.00707543	2	0.999998	0	0.999998	68.4428
	932.97	33.0193	51.5224	15.2347	0.2236	100	0.687823	1.30492	0.00725542	2	1	0	1	34.5164
	927.97	32.8902	52.2132	14.6767	0.2199	100	0.665231	1.32761	0.00716336	2	0.999999	0	0.999999	33.3811
	922.97	32.7661	52.8772	14.1405	0.2161	99.9999	0.643354	1.34958	0.00706623	2	0.999999	0	0.999999	32.2817
	917.97	32.6471	53.5146	13.6261	0.2122	100	0.62221	1.37083	0.006964	2	0.999999	0	0.999999	31.2192
	912.97	32.533	54.1258	13.1331	0.2081	100	0.601801	1.39135	0.0068534	2	0.999999	0	0.999999	30.1935
	907.97	32.4238	54.7111	12.6613	0.2038	100	0.582136	1.41113	0.00673439	2	0.999999	0	0.999999	29.2051
	902.97	32.3193	55.2713	12.2099	0.1995	100	0.563197	1.43019	0.00661362	2	0.999999	0	0.999999	28.2533
QFM 3 kbar 2.5H2O	1181.64	39.9555	14.5234	45.2921	0.2291	100	1.68988	0.303981	0.00614336	2	0.999998	0	0.999998	84.7541
	1176.64	39.9156	14.735	45.1187	0.2307	100	1.68509	0.308719	0.00619245	2	0.999998	0	0.999998	84.5162
	1171.64	39.8751	14.9501	44.9424	0.2324	100	1.68021	0.313544	0.00624442	2	0.999999	0	0.999999	84.2737
	1166.64	39.8338	15.1691	44.7631	0.234	100	1.67524	0.318466	0.00629393	2	0.999998	0	0.999998	84.0265
	1161.64	39.7918	15.3918	44.5807	0.2357	100	1.67018	0.323482	0.00634634	2.00001	0.999997	0	0.999997	83.7744
	1156.64	39.7491	15.6185	44.395	0.2374	100	1.66501	0.3286	0.00639898	2.00001	0.999997	0	0.999997	83.5173
	1151.64	39.7057	15.8492	44.2061	0.239	100	1.65974	0.333818	0.00644915	2	0.999998	0	0.999998	83.2551
	1146.64	39.6614	16.0841	44.0137	0.2407	99.9999	1.65436	0.339144	0.00650228	2	0.999998	0	0.999998	82.9875
	1141.64	39.6164	16.3233	43.8179	0.2424	100	1.64887	0.344579	0.00655564	2	0.999998	0	0.999998	82.7144
	1136.64	39.5705	16.567	43.6184	0.2441	100	1.64327	0.350129	0.00660928	2	0.999998	0	0.999998	82.4356
	1131.64	39.5238	16.8152	43.4153	0.2458	100	1.63755	0.355794	0.00666317	2	0.999998	0	0.999998	82.1509
	1126.64	39.4762	17.068	43.2083	0.2475	100	1.63171	0.361579	0.00671735	2	0.999999	0	0.999999	81.8602
	1121.64	39.4276	17.3258	42.9974	0.2492	100	1.62574	0.367492	0.00677182	2.00001	0.999997	0	0.999997	81.563
	1116.64	39.3782	17.5885	42.7824	0.251	100	1.61964	0.373532	0.00682929	2	0.999998	0	0.999998	81.2594
	1111.64	39.3277	17.8563	42.5632	0.2527	99.9999	1.61341	0.379707	0.00688437	2	0.999998	0	0.999998	80.9491
	1106.64	39.2763	18.1295	42.3397	0.2545	100	1.60704	0.386021	0.00694248	2	0.999998	0	0.999998	80.6318
	1101.64	39.2239	18.4081	42.1118	0.2563	100	1.60053	0.392476	0.00700093	2	0.999998	0	0.999998	80.3073
	1096.64	39.1397	18.8584	41.7478	0.2541	100	1.59011	0.402942	0.00695577	2	0.999998	0	0.999998	79.7826
	1091.64	39.0518	19.3285	41.368	0.2517	100	1.57918	0.413916	0.00690557	2.00001	0.999997	0	0.999997	79.2326
	1086.64	38.9618	19.8101	40.9787	0.2494	100	1.56794	0.425209	0.00685828	2.00001	0.999997	0	0.999997	78.6664
	1081.64	38.8698	20.3021	40.5808	0.2473	100	1.55639	0.436801	0.00681662	2.00001	0.999997	0	0.999997	78.0853

## Sheet: Table S4 - spinel from SPINMELT
Table S4: spinel composition from SPINMELT-2.0 software (Nikolaev et al., 2018)																Ternary diagrams
P_H2O wt%_ΔQFM	TiO2	Al2O3	Cr2O3	Fe2O3	FeO	MgO		Ti	Al	Cr	Fe3	Fe2	Mn	Mg		Al	Cr	Fe3+		Mg	Fe2+	Fe3+
1kb _ 0H2O_-5	0.588	43.438	23.329	1.193	16.402	15.05		0.012	1.434	0.517	0.025	0.359	0	0.628		72.5709	26.164	1.26518		62.0553	35.4743	2.47036
1kb _ 0H2O_-4	0.543	41.996	24.729	1.562	16.103	15.067		0.011	1.393	0.55	0.033	0.346	0	0.632		70.496	27.834	1.67004		62.5124	34.2235	3.26409
1kb _ 0H2O_-3	0.502	40.573	25.97	2.072	15.783	15.1		0.011	1.353	0.581	0.044	0.329	0	0.637		68.4024	29.3731	2.22447		63.0693	32.5743	4.35644
1kb _ 0H2O_-2	0.464	39.177	26.971	2.798	15.436	15.153		0.01	1.314	0.607	0.06	0.307	0	0.643		66.3301	30.6411	3.02877		63.6634	30.396	5.94059
1kb _ 0H2O_-1	0.429	37.811	27.605	3.87	15.052	15.233		0.009	1.274	0.624	0.083	0.277	0	0.649		64.311	31.4992	4.1898		64.3211	27.4529	8.22597
1kb _ 0H2O_0	0.397	36.462	27.658	5.525	14.612	15.345		0.009	1.235	0.628	0.119	0.232	0	0.657		62.3108	31.6852	6.00404		65.1786	23.0159	11.8056
1kb _ 0H2O_1	0.366	35.077	26.763	8.207	14.087	15.5		0.008	1.194	0.611	0.178	0.162	0	0.668		60.2118	30.8119	8.9763		66.2698	16.0714	17.6587
1kb _ 0H2O_2	0.334	33.498	24.273	12.766	13.421	15.708		0.007	1.148	0.558	0.279	0.047	0	0.681		57.8338	28.1108	14.0554		67.6266	4.66733	27.7061
1kb _ 1H2O_-5	0.649	43.116	23.498	1.251	16.493	14.993		0.014	1.425	0.521	0.026	0.36	0	0.627		72.2617	26.4199	1.31846		61.8954	35.538	2.56663
1kb _ 1H2O_-4	0.6	41.693	24.86	1.649	16.182	15.017		0.013	1.385	0.554	0.035	0.347	0	0.631		70.1621	28.0648	1.77305		62.2902	34.2547	3.45508
1kb _ 1H2O_-3	0.555	40.293	26.039	2.207	15.848	15.059		0.012	1.346	0.583	0.047	0.329	0	0.636		68.1174	29.504	2.37854		62.8458	32.5099	4.64427
1kb _ 1H2O_-2	0.513	38.925	26.94	3.015	15.483	15.124		0.011	1.307	0.607	0.065	0.304	0	0.642		66.0435	30.6721	3.28449		63.5015	30.0692	6.42928
1kb _ 1H2O_-1	0.475	37.587	27.41	4.235	15.073	15.219		0.01	1.268	0.62	0.091	0.27	0	0.649		64.0728	31.329	4.59828		64.2574	26.7327	9.0099
1kb _ 1H2O_0	0.44	36.256	27.188	6.167	14.597	15.353		0.01	1.229	0.618	0.133	0.218	0	0.658		62.0707	31.2121	6.71717		65.2131	21.6056	13.1814
1kb _ 1H2O_1	0.405	34.849	25.814	9.382	14.015	15.535		0.009	1.188	0.59	0.204	0.135	0	0.67		59.9395	29.7679	10.2926		66.4024	13.3796	20.218
1kb _ 1H2O_2	0.367	33.131	22.488	14.985	13.252	15.778		0.008	1.137	0.518	0.328	0.323	0	0.685		57.3374	26.122	16.5406		51.2725	24.1766	24.5509
1kb _ 2H2O_-5	0.71	42.602	23.86	1.314	16.624	14.89		0.015	1.412	0.53	0.028	0.363	0	0.624		71.6751	26.9036	1.42132		61.4778	35.7635	2.75862
1kb _ 2H2O_-4	0.657	41.198	25.179	1.744	16.301	14.921		0.014	1.372	0.563	0.037	0.348	0	0.629		69.574	28.5497	1.87627		62.0316	34.3195	3.64892
1kb _ 2H2O_-3	0.608	39.824	26.288	2.355	15.952	14.973		0.013	1.333	0.59	0.05	0.329	0	0.634		67.5621	29.9037	2.53421		62.5864	32.4778	4.93583
1kb _ 2H2O_-2	0.564	38.484	27.076	3.259	15.566	15.051		0.012	1.295	0.611	0.07	0.302	0	0.641		65.5364	30.9211	3.54251		63.2774	29.8124	6.91017
1kb _ 2H2O_-1	0.522	37.174	27.359	4.653	15.128	15.164		0.011	1.257	0.62	0.1	0.262	0	0.648		63.5812	31.3606	5.05817		64.1584	25.9406	9.90099
1kb _ 2H2O_0	0.483	35.856	26.815	6.915	14.61	15.321		0.01	1.218	0.611	0.15	0.202	0	0.658		61.5462	30.8742	7.57959		65.1485	20	14.8515
1kb _ 2H2O_1	0.444	34.406	24.875	10.78	13.962	15.533		0.01	1.175	0.57	0.235	0.103	0	0.671		59.3434	28.7879	11.8687		66.5015	10.2081	23.2904
1kb _ 2H2O_2	0.398	32.478	20.573	17.656	13.084	15.811		0.009	1.119	0.475	0.388	0.32	0	0.689		56.4581	23.9657	19.5762		49.32	22.9062	27.7738
1kb _ 3H2O_-5	0.773	41.942	24.367	1.38	16.783	14.755		0.016	1.394	0.543	0.029	0.367	0	0.62		70.9054	27.6195	1.47508		61.0236	36.122	2.85433
1kb _ 3H2O_-4	0.716	40.56	25.638	1.846	16.446	14.794		0.015	1.355	0.575	0.039	0.351	0	0.625		68.8167	29.2026	1.9807		61.5764	34.5813	3.84236
1kb _ 3H2O_-3	0.663	39.212	26.67	2.519	16.079	14.857		0.014	1.317	0.601	0.054	0.329	0	0.631		66.785	30.4767	2.73834		62.2288	32.4458	5.32544
1kb _ 3H2O_-2	0.615	37.903	27.33	3.531	15.671	14.95		0.013	1.279	0.619	0.076	0.299	0	0.638		64.7923	31.3576	3.85005		62.9812	29.5163	7.50247
1kb _ 3H2O_-1	0.57	36.619	27.398	5.128	15.202	15.082		0.012	1.241	0.623	0.111	0.255	0	0.647		62.8354	31.5443	5.62025		63.8697	25.1728	10.9576
1kb _ 3H2O_0	0.527	35.305	26.482	7.785	14.638	15.263		0.011	1.203	0.605	0.169	0.185	0	0.658		60.8498	30.6019	8.54831		65.0198	18.2806	16.6996
1kb _ 3H2O_1	0.482	33.783	23.88	12.435	13.915	15.505		0.011	1.158	0.549	0.272	0.066	0	0.672		58.5144	27.7413	13.7443		66.5347	6.53465	26.9307
1kb _ 3H2O_2	0.426	31.551	18.466	20.836	12.898	15.822		0.009	1.092	0.429	0.46	0.317	0	0.693		55.1237	21.6557	23.2206		47.1429	21.5646	31.2925
2kb _ 0H2O_-5	0.562	44.913	21.721	1.257	16.284	15.263		0.012	1.472	0.478	0.026	0.352	0	0.633		74.4939	24.1903	1.31579		62.6113	34.817	2.57171
2kb _ 0H2O_-4	0.52	43.431	23.143	1.64	15.995	15.271		0.011	1.432	0.512	0.035	0.34	0	0.637		72.3598	25.8717	1.76857		62.9447	33.5968	3.4585
2kb _ 0H2O_-3	0.481	41.96	24.416	2.164	15.685	15.293		0.01	1.391	0.543	0.046	0.323	0	0.641		70.2525	27.4242	2.32323		63.4653	31.9802	4.55446
2kb _ 0H2O_-2	0.445	40.508	25.461	2.901	15.349	15.335		0.009	1.35	0.569	0.062	0.301	0	0.646		68.1474	28.7229	3.12973		64.0238	29.8315	6.1447
2kb _ 0H2O_-1	0.412	39.076	26.157	3.978	14.976	15.401		0.009	1.309	0.588	0.085	0.271	0	0.653		66.0444	29.667	4.2886		64.7175	26.8583	8.42418
2kb _ 0H2O_0	0.381	37.653	26.304	5.615	14.55	15.498		0.008	1.268	0.594	0.121	0.227	0	0.66		63.9435	29.9546	6.10187		65.4762	22.5198	12.004
2kb _ 0H2O_1	0.351	36.186	25.563	8.223	14.041	15.635		0.008	1.226	0.581	0.178	0.16	0	0.67		61.7632	29.2695	8.96725		66.4683	15.873	17.6587
2kb _ 0H2O_2	0.32	34.531	23.352	12.576	13.399	15.823		0.007	1.178	0.534	0.274	0.05	0	0.683		59.3152	26.8882	13.7966		67.8252	4.96524	27.2095
2kb _ 1H2O_-5	0.62	44.611	21.87	1.318	16.373	15.207		0.013	1.465	0.482	0.028	0.354	0	0.632		74.1772	24.4051	1.41772		62.3274	34.9112	2.76134
2kb _ 1H2O_-4	0.574	43.145	23.256	1.729	16.074	15.221		0.012	1.424	0.515	0.036	0.34	0	0.636		72.1013	26.0759	1.82278		62.8458	33.5968	3.55731
2kb _ 1H2O_-3	0.532	41.695	24.471	2.3	15.751	15.252		0.011	1.384	0.545	0.049	0.322	0	0.64		69.9697	27.5531	2.47725		63.3037	31.8497	4.84669
2kb _ 1H2O_-2	0.492	40.266	25.422	3.119	15.397	15.304		0.01	1.344	0.569	0.066	0.298	0	0.646		67.9131	28.7519	3.33502		63.9604	29.505	6.53465
2kb _ 1H2O_-1	0.455	38.859	25.964	4.337	15	15.385		0.01	1.303	0.584	0.093	0.264	0	0.653		65.8081	29.4949	4.69697		64.6535	26.1386	9.20792
2kb _ 1H2O_0	0.421	37.449	25.855	6.234	14.538	15.502		0.009	1.263	0.585	0.134	0.214	0	0.661		63.7235	29.5156	6.76085		65.5104	21.2091	13.2805
2kb _ 1H2O_1	0.388	35.96	24.676	9.336	13.976	15.665		0.008	1.22	0.561	0.202	0.134	0	0.672		61.5229	28.2905	10.1866		66.6667	13.2937	20.0397
2kb _ 1H2O_2	0.352	34.172	21.71	14.638	13.244	15.884		0.008	1.168	0.498	0.319	0.002	0	0.687		58.8413	25.0882	16.0705		68.1548	0.198413	31.6468
2kb _ 2H2O_-5	0.679	44.115	22.213	1.383	16.506	15.104		0.014	1.452	0.49	0.029	0.356	0	0.629		73.6682	24.8605	1.47133		62.0316	35.1085	2.85996
2kb _ 2H2O_-4	0.629	42.666	23.56	1.827	16.194	15.124		0.013	1.412	0.523	0.039	0.342	0	0.633		71.5299	26.4944	1.97568		62.426	33.7278	3.84615
2kb _ 2H2O_-3	0.582	41.237	24.709	2.451	15.856	15.164		0.012	1.372	0.551	0.052	0.322	0	0.638		69.4684	27.8987	2.63291		63.0435	31.8182	5.13834
2kb _ 2H2O_-2	0.539	39.834	25.554	3.361	15.482	15.23		0.012	1.332	0.573	0.072	0.296	0	0.644		67.3748	28.9833	3.64188		63.6364	29.249	7.11462
2kb _ 2H2O_-1	0.5	38.45	25.921	4.744	15.058	15.327		0.011	1.292	0.584	0.102	0.257	0	0.652		65.3185	29.5248	5.15672		64.4906	25.4204	10.089
2kb _ 2H2O_0	0.462	37.049	25.516	6.95	14.557	15.466		0.01	1.252	0.578	0.15	0.199	0	0.661		63.2323	29.1919	7.57576		65.4455	19.703	14.8515
2kb _ 2H2O_1	0.424	35.517	23.821	10.648	13.933	15.656		0.009	1.207	0.543	0.231	0.105	0	0.673		60.9288	27.4104	11.6608		66.6997	10.4063	22.894
2kb _ 2H2O_2	0.381	33.534	19.978	17.103	13.094	15.909		0.008	1.15	0.459	0.374	0.319	0	0.69		57.9929	23.1467	18.8603		49.8915	23.0658	27.0427
2kb _ 3H2O_-5	0.739	43.471	22.704	1.453	16.665	14.967		0.016	1.435	0.503	0.031	0.36	0	0.625		72.8796	25.546	1.5744		61.5157	35.4331	3.05118
2kb _ 3H2O_-4	0.684	42.041	24.007	1.932	16.34	14.996		0.014	1.395	0.535	0.041	0.344	0	0.63		70.7763	27.1436	2.08016		62.069	33.8916	4.03941
2kb _ 3H2O_-3	0.634	40.635	25.084	2.616	15.986	15.046		0.013	1.356	0.561	0.056	0.323	0	0.635		68.7278	28.4339	2.83832		62.6233	31.854	5.52268
2kb _ 3H2O_-2	0.588	39.257	25.809	3.63	15.591	15.125		0.013	1.316	0.581	0.078	0.293	0	0.642		66.6329	29.4177	3.94937		63.3761	28.924	7.6999
2kb _ 3H2O_-1	0.545	37.896	25.977	5.206	15.137	15.24		0.012	1.277	0.587	0.112	0.25	0	0.65		64.6255	29.7065	5.66802		64.2292	24.7036	11.0672
2kb _ 3H2O_0	0.504	36.496	25.228	7.778	14.592	15.402		0.011	1.237	0.573	0.168	0.183	0	0.66		62.5379	28.9687	8.49343		65.2819	18.1009	16.6172
2kb _ 3H2O_1	0.461	34.895	22.935	12.191	13.898	15.621		0.01	1.19	0.525	0.265	0.071	0	0.674		60.101	26.5152	13.3838		66.7327	7.0297	26.2376
2kb _ 3H2O_2	0.409	32.635	18.095	20.02	12.931	15.91		0.009	1.124	0.418	0.44	0.316	0	0.693		56.7104	21.0898	22.1998		47.8261	21.8081	30.3658
3kb _ 0H2O_-5	0.538	46.37	20.131	1.324	16.158	15.48		0.011	1.51	0.44	0.028	0.346	0	0.638		76.3397	22.2447	1.41557		63.0435	34.1897	2.7668
3kb _ 0H2O_-4	0.498	44.853	21.57	1.721	15.88	15.478		0.01	1.469	0.474	0.036	0.333	0	0.641		74.2294	23.9515	1.8191		63.4653	32.9703	3.56436
3kb _ 0H2O_-3	0.461	43.338	22.869	2.26	15.582	15.49		0.01	1.428	0.505	0.048	0.317	0	0.645		72.0848	25.4922	2.42302		63.8614	31.3861	4.75248
3kb _ 0H2O_-2	0.427	41.832	23.953	3.012	15.256	15.52		0.009	1.386	0.532	0.064	0.295	0	0.65		69.9294	26.8416	3.22906		64.4202	29.2369	6.34291
3kb _ 0H2O_-1	0.395	40.338	24.705	4.096	14.894	15.573		0.008	1.344	0.552	0.087	0.265	0	0.656		67.7761	27.8366	4.38729		65.0794	26.2897	8.63095
3kb _ 0H2O_0	0.365	38.842	24.937	5.721	14.48	15.656		0.008	1.301	0.561	0.122	0.222	0	0.664		65.5746	28.2762	6.14919		65.873	22.0238	12.1032
3kb _ 0H2O_1	0.336	37.295	24.338	8.268	13.987	15.776		0.007	1.257	0.55	0.178	0.157	0	0.673		63.3249	27.7078	8.96725		66.7659	15.5754	17.6587
3kb _ 0H2O_2	0.307	35.56	22.379	12.444	13.367	15.943		0.007	1.207	0.51	0.27	0.052	0	0.685		60.7448	25.6668	13.5883		68.0238	5.16385	26.8123
3kb _ 1H2O_-5	0.593	46.089	20.259	1.388	16.247	15.425		0.012	1.503	0.443	0.029	0.347	0	0.636		76.1013	22.4304	1.46835		62.8458	34.2885	2.86561
3kb _ 1H2O_-4	0.549	44.585	21.664	1.814	15.959	15.429		0.011	1.462	0.477	0.038	0.333	0	0.64		73.9504	24.1275	1.9221		63.3037	32.9377	3.75865
3kb _ 1H2O_-3	0.509	43.088	22.908	2.4	15.647	15.448		0.011	1.421	0.507	0.051	0.316	0	0.645		71.8039	25.619	2.57706		63.7352	31.2253	5.03953
3kb _ 1H2O_-2	0.471	41.602	23.903	3.23	15.305	15.489		0.01	1.38	0.532	0.068	0.292	0	0.65		69.697	26.8687	3.43434		64.3564	28.9109	6.73267
3kb _ 1H2O_-1	0.436	40.128	24.511	4.45	14.92	15.556		0.009	1.338	0.548	0.095	0.258	0	0.656		67.5416	27.6628	4.79556		65.0149	25.5699	9.41526
3kb _ 1H2O_0	0.403	38.642	24.505	6.321	14.472	15.657		0.009	1.296	0.551	0.135	0.209	0	0.664		65.3885	27.8002	6.8113		65.873	20.7341	13.3929
3kb _ 1H2O_1	0.371	37.069	23.503	9.327	13.929	15.801		0.008	1.251	0.532	0.201	0.133	0	0.674		63.0544	26.8145	10.131		66.8651	13.1944	19.9405
3kb _ 1H2O_2	0.337	35.207	20.862	14.372	13.225	15.998		0.007	1.197	0.476	0.312	0.007	0	0.688		60.3023	23.9798	15.7179		68.3217	0.695134	30.9831
3kb _ 2H2O_-5	0.648	45.612	20.583	1.457	16.379	15.321		0.014	1.491	0.451	0.03	0.35	0	0.634		75.6085	22.8702	1.5213		62.5247	34.5168	2.95858
3kb _ 2H2O_-4	0.601	44.122	21.951	1.915	16.079	15.332		0.013	1.451	0.484	0.04	0.335	0	0.638		73.4684	24.5063	2.02532		62.9812	33.0701	3.94867
3kb _ 2H2O_-3	0.557	42.643	23.134	2.553	15.753	15.36		0.012	1.41	0.513	0.054	0.316	0	0.642		71.3202	25.9484	2.73141		63.4387	31.2253	5.33597
3kb _ 2H2O_-2	0.516	41.179	24.029	3.472	15.392	15.412		0.011	1.369	0.536	0.074	0.289	0	0.648		69.1764	27.0844	3.73926		64.095	28.5856	7.31949
3kb _ 2H2O_-1	0.478	39.724	24.473	4.85	14.981	15.495		0.01	1.327	0.549	0.103	0.252	0	0.655		67.0541	27.7413	5.20465		64.8515	24.9505	10.198
3kb _ 2H2O_0	0.442	38.242	24.193	7.012	14.496	15.616		0.009	1.285	0.545	0.15	0.195	0	0.664		64.899	27.5253	7.57576		65.8077	19.3261	14.8662
3kb _ 2H2O_1	0.406	36.626	22.721	10.568	13.894	15.785		0.009	1.239	0.516	0.228	0.105	0	0.675		62.4811	26.0212	11.4977		66.9643	10.4167	22.619
3kb _ 2H2O_2	0.365	34.581	19.289	16.66	13.091	16.014		0.008	1.18	0.441	0.363	0.317	0	0.691		59.4758	22.2278	18.2964		50.4012	23.1218	26.477
3kb _ 3H2O_-5	0.705	44.986	21.055	1.53	16.54	15.184		0.015	1.475	0.463	0.032	0.353	0	0.63		74.8731	23.5025	1.62437		62.069	34.7783	3.15271
3kb _ 3H2O_-4	0.654	43.511	22.383	2.023	16.227	15.202		0.014	1.435	0.495	0.043	0.337	0	0.634		72.7319	25.0887	2.17942		62.5247	33.2347	4.24063
3kb _ 3H2O_-3	0.606	42.051	23.498	2.72	15.885	15.24		0.013	1.394	0.523	0.058	0.316	0	0.639		70.5823	26.481	2.93671		63.08	31.1945	5.72557
3kb _ 3H2O_-2	0.562	40.608	24.281	3.741	15.503	15.305		0.012	1.354	0.543	0.08	0.287	0	0.645		68.4876	27.4659	4.04654		63.7352	28.3597	7.90514
3kb _ 3H2O_-1	0.521	39.171	24.539	5.301	15.064	15.404		0.011	1.313	0.552	0.113	0.245	0	0.653		66.3802	27.907	5.71284		64.5895	24.2334	11.1771
3kb _ 3H2O_0	0.481	37.688	23.944	7.804	14.537	15.547		0.01	1.27	0.541	0.168	0.18	0	0.663		64.1738	27.337	8.48914		65.5786	17.8042	16.6172
3kb _ 3H2O_1	0.44	36.004	21.927	12.016	13.869	15.743		0.01	1.222	0.499	0.26	0.074	0	0.676		61.686	25.1893	13.1247		66.9307	7.32673	25.7426
3kb _ 3H2O_2	0.391	33.703	17.601	19.352	12.947	16.006		0.009	1.155	0.405	0.423	0.315	0	0.694		58.2451	20.4236	21.3313		48.4637	21.9972	29.5391

## Sheet: Table S5 - olivine
Table S5: olivine analyses and formula calculation
SAMPLE	Distance	SiO2	Al2O3	FeO	MgO	CaO	MnO	NiO	Cr2O3	P2O5	Total	Mg	Fe	Ni	Cr	Ca	Mn	P	Σ	Si4+	Al3+	Σ	% Fo
1536B-ol-m1	0	38.6581		19.1844	40.1229	0.209027	0.302148	0.0714			98.548	1.55653	0.417502	0.0014943	0	0.00582794	0.00665978	0	1.98801	1.00599	0	1.00599	78.8503
1536B-ol-m2	0	38.6446		17.7016	41.7575	0.20974	0.288481	0.114608			98.7165	1.60746	0.382264	0.0023801	0	0.00580276	0.00630954	0	2.00422	0.997892	0	0.997892	80.7881
1537-ol-m1	0	39.376		18.0908	41.5059	0.262579	0.293007	0.07195			99.6002	1.58306	0.387072	0.00148045	0	0.00719775	0.00634954	0	1.98516	1.00742	0	1.00742	80.353
1537-ol-m2	0	38.5543		18.0757	41.0195	0.247187	0.30448	0.061613			98.2628	1.58886	0.392769	0.00128749	0	0.00688129	0.00670086	0	1.9965	1.00175	0	1.00175	80.1795
1536E-ol2-	0	39.1701		16.7458	42.5472	0.151184	0.23231	0.203974			99.0506	1.62329	0.358407	0.00419831	0	0.00414551	0.00503579	0	1.99507	1.00246	0	1.00246	81.9141
1536E-ol-m1	0	38.0433		22.2672	37.5453	0.247432	0.383875	0.084236			98.5713	1.47938	0.492192	0.00179059	0	0.00700692	0.00859386	0	1.98896	1.00552	0	1.00552	75.0355
1536E-ol-m2	0	37.925		21.7604	37.9602	0.226654	0.387087	0.065152			98.3245	1.49648	0.481234	0.00138563	0	0.00642177	0.00867017	0	1.9942	1.0029	0	1.0029	75.6672
1536B-ol2-tr1	2.96662	38.9963		17.4431	43.7276	0.181478	0.255106	0.168141			100.772	1.64705	0.368571	0.00341666	0	0.00491275	0.00545944	0	2.02942	0.985292	0	0.985292	81.7143
1536B-ol2-tr1	3.98723	39.597		16.6273	42.8675	0.159627	0.247027	0.189282			99.6877	1.62261	0.353065	0.0038652	0	0.00434252	0.0053126	0	1.9892	1.0054	0	1.0054	82.1294
1536B-ol2-tr1	5.01669	39.6946		15.9997	43.1718	0.148831	0.257324	0.222745			99.495	1.6326	0.339419	0.00454425	0	0.00404502	0.00552885	0	1.98614	1.00693	0	1.00693	82.7882
1536B-ol2-tr1	5.96348	39.5655		15.6883	43.4992	0.14391	0.219077	0.222558			99.3385	1.64569	0.332958	0.00454241	0	0.00391297	0.00470912	0	1.99182	1.00409	0	1.00409	83.1725
1536B-ol2-tr1	6.99294	39.66		15.292	43.7243	0.152133	0.22296	0.261875			99.3133	1.65173	0.32406	0.00533685	0	0.00413035	0.00478539	0	1.99004	1.00498	0	1.00498	83.5984
1536B-ol2-tr1	7.97289	39.9339		15.3398	44.0363	0.144654	0.22896	0.262392			99.946	1.65252	0.322924	0.00531204	0	0.00390134	0.00488169	0	1.98954	1.00523	0	1.00523	83.6531
1536B-ol2-tr1	8.99764	39.9221		15.1711	43.8525	0.146859	0.241416	0.274931			99.6089	1.64994	0.32021	0.00558048	0	0.0039712	0.00516077	0	1.98486	1.00757	0	1.00757	83.7469
1536B-ol2-tr1	10.0359	39.9334		15.3304	43.9695	0.141778	0.217068	0.240057			99.8322	1.65146	0.32301	0.00486414	0	0.00382713	0.00463221	0	1.98779	1.0061	0	1.0061	83.6407
1536B-ol2-tr1	10.9791	39.8517		15.3085	44.0955	0.149959	0.218079	0.223459			99.8472	1.65617	0.322544	0.00452776	0	0.00404791	0.00465371	0	1.99194	1.00403	0	1.00403	83.6993
1536B-ol2-tr1	12.0086	39.9147		15.3398	44.2509	0.145796	0.228646	0.233017			100.113	1.65787	0.322399	0.00470968	0	0.00392574	0.00486707	0	1.99377	1.00311	0	1.00311	83.7194
1536B-ol2-tr1	12.9845	39.9103		15.3469	44.0257	0.1311	0.23125	0.229991			99.8752	1.65312	0.323268	0.00465889	0	0.00353792	0.00493349	0	1.98951	1.00524	0	1.00524	83.6434
1536B-ol2-tr1	14.0139	39.8398		15.1819	44.0344	0.14415	0.244013	0.235044			99.6793	1.65591	0.320271	0.00476837	0	0.00389591	0.00521356	0	1.99006	1.00497	0	1.00497	83.7935
1536B-ol2-tr1	14.9657	39.8581		15.3929	44.1535	0.126059	0.2233	0.22714			99.981	1.65676	0.324012	0.00459795	0	0.00339952	0.00476058	0	1.99354	1.00323	0	1.00323	83.6422
1536B-ol2-tr1	16.0008	39.9194		15.1981	43.9704	0.151568	0.228939	0.263857			99.7323	1.65251	0.320419	0.00534968	0	0.00409392	0.00488854	0	1.98726	1.00637	0	1.00637	83.7592
1536B-ol2-tr1	17.0215	39.9234		15.243	44.2419	0.137281	0.232917	0.266375			100.045	1.65811	0.320476	0.00538578	0	0.00369776	0.00495971	0	1.99263	1.00368	0	1.00368	83.8028
1536B-ol2-tr1	18.0508	40.0402		15.1256	44.3432	0.145589	0.241815	0.302573			100.199	1.65845	0.317346	0.00610492	0	0.00391337	0.00513847	0	1.99095	1.00452	0	1.00452	83.9383
1536B-ol2-tr1	19.0451	39.9347		15.0946	44.292	0.146887	0.205512	0.253828			99.9275	1.66051	0.317456	0.00513371	0	0.00395774	0.00437753	0	1.99143	1.00428	0	1.00428	83.9504
1536B-ol2-tr1	19.9884	39.815		15.1385	44.2476	0.132783	0.218772	0.292716			99.8454	1.66137	0.318863	0.00592922	0	0.00358316	0.00466706	0	1.99441	1.00279	0	1.00279	83.8977
1536B-ol2-tr1	21.0178	39.8177		14.9131	44.1517	0.125268	0.219219	0.257877			99.4849	1.66155	0.314833	0.00523545	0	0.00338809	0.00468727	0	1.9897	1.00515	0	1.00515	84.0703
1536B-ol2-tr1	22.0338	39.8949		15.1528	44.2342	0.142178	0.237016	0.277028			99.9381	1.65914	0.318834	0.00560564	0	0.00383271	0.00505102	0	1.99247	1.00377	0	1.00377	83.8808
1536B-ol2-tr1	23.0633	39.8363		15.1054	44.0886	0.142526	0.233709	0.270098			99.6766	1.65766	0.318602	0.00547857	0	0.00385134	0.00499254	0	1.99059	1.00471	0	1.00471	83.8786
1536B-ol2-tr1	23.9712	39.7695		15.0442	44.3247	0.145428	0.208091	0.269316			99.7612	1.66499	0.317015	0.00545761	0	0.0039261	0.00444114	0	1.99583	1.00209	0	1.00209	84.0053
1536B-ol2-tr1	24.996	39.941		15.0323	44.3919	0.149295	0.21901	0.267763			100.001	1.66285	0.315878	0.00541096	0	0.00401922	0.0046611	0	1.99282	1.00359	0	1.00359	84.0363
1536B-ol2-tr1	26.0168	39.8928		15.0591	44.4546	0.130159	0.212286	0.266821			100.016	1.66527	0.316456	0.00539218	0	0.00350422	0.0045182	0	1.99515	1.00243	0	1.00243	84.0313
1536B-ol2-tr1	27.0461	40.0212		14.9045	44.4287	0.13023	0.220763	0.267155			99.9725	1.6633	0.313018	0.00539566	0	0.00350401	0.00469578	0	1.98991	1.00505	0	1.00505	84.1615
1536B-ol2-tr1	27.9894	40.09		14.8779	44.384	0.136517	0.2255	0.256897			99.9708	1.66109	0.312359	0.00518681	0	0.00367199	0.004795	0	1.9871	1.00645	0	1.00645	84.1719
1536B-ol2-tr1	28.9837	39.8314		14.8738	44.3037	0.133968	0.225212	0.278233			99.6463	1.66463	0.313505	0.00563976	0	0.00361764	0.00480777	0	1.9922	1.0039	0	1.0039	84.1515
1536B-ol2-tr1	30.0131	40.1129		14.8318	44.5394	0.140484	0.234929	0.264097			100.124	1.66422	0.31089	0.0053236	0	0.00377261	0.00498745	0	1.98919	1.0054	0	1.0054	84.2596
1536B-ol2-tr1	31.0394	39.8769		14.8139	44.4293	0.144992	0.218674	0.287683			99.7714	1.6668	0.311767	0.00582243	0	0.00390937	0.00466109	0	1.99296	1.00352	0	1.00352	84.2428
1536B-ol2-tr1	32.0688	39.9631		14.6628	44.506	0.132999	0.22359	0.265904			99.7544	1.66827	0.308326	0.0053771	0	0.00358298	0.00476185	0	1.99032	1.00484	0	1.00484	84.4012
1536B-ol2-tr1	33.0206	40.0469		14.6812	44.7706	0.135226	0.222138	0.302261			100.158	1.6718	0.307538	0.00608905	0	0.00362911	0.00471292	0	1.99377	1.00311	0	1.00311	84.4626
1536B-ol2-tr1	34.0057	39.9395		14.4159	44.6317	0.132523	0.20112	0.339429			99.6602	1.67326	0.303186	0.00686508	0	0.00357076	0.00428402	0	1.99117	1.00441	0	1.00441	84.6601
1536B-ol2-tr1	35.0265	39.9701		14.4763	44.8009	0.136341	0.209409	0.308291			99.9013	1.67592	0.303787	0.00622161	0	0.00366557	0.00445079	0	1.99405	1.00298	0	1.00298	84.6549
1536B-ol2-tr1	36.0558	40.1628		14.4801	44.853	0.138221	0.206586	0.370461			100.211	1.67246	0.302887	0.00745214	0	0.00370412	0.00437663	0	1.99088	1.00456	0	1.00456	84.6666
1536B-ol2-tr1	36.9991	40.0015		14.3118	44.8767	0.142103	0.211967	0.359054			99.9031	1.67784	0.300171	0.00724208	0	0.00381838	0.00450269	0	1.99357	1.00322	0	1.00322	84.8246
1536B-ol2-tr1	38.0327	40.025		14.1504	44.9405	0.11749	0.213306	0.372632			99.8193	1.6803	0.296799	0.00751629	0	0.00315716	0.00453134	0	1.9923	1.00385	0	1.00385	84.9881
1536B-ol2-tr1	39.0218	39.9487		14.1081	44.9135	0.129771	0.218924	0.349674			99.6687	1.6817	0.296337	0.00706334	0	0.00349218	0.00465736	0	1.99325	1.00338	0	1.00338	85.0186
1536B-ol2-tr1	40.0424	40.0191		14.0237	44.9905	0.117365	0.199338	0.37699			99.727	1.68271	0.294237	0.00760666	0	0.00315483	0.00423598	0	1.99195	1.00403	0	1.00403	85.1166
1536B-ol2-tr1	40.9806	40.1349		14.1072	45.0983	0.119469	0.204836	0.376817			100.042	1.6818	0.295121	0.00758087	0	0.00320196	0.00434005	0	1.99204	1.00398	0	1.00398	85.0717
1536B-ol2-tr1	42.0189	42.7565		14.9625	48.2888	0.141858	0.206279	0.389028			106.745	1.68734	0.293296	0.00733352	0	0.00356253	0.00409531	0	1.99563	1.00219	0	1.00219	85.1918
1536B-ol2-tr1	43.0483	40.2496		14.2364	45.2651	0.13466	0.209167	0.365387			100.46	1.68174	0.296716	0.00732358	0	0.00359569	0.00441534	0	1.99379	1.0031	0	1.0031	85.0026
1536B-ol2-tr1	44.0243	40.216		13.9355	45.0356	0.133875	0.193701	0.390924			99.9056	1.68006	0.291634	0.00786751	0	0.00358936	0.0041056	0	1.98726	1.00637	0	1.00637	85.209
1536B-ol2-tr1	45.0537	40.2585		14.0329	45.0626	0.130704	0.199506	0.365668			100.05	1.6791	0.293327	0.00735058	0	0.00350023	0.00422368	0	1.9875	1.00625	0	1.00625	85.1286
1536B-ol2-tr1	45.9969	40.0694		14.0334	44.9293	0.136876	0.185693	0.350211			99.7049	1.68037	0.294431	0.00706609	0	0.00367917	0.00394589	0	1.98949	1.00526	0	1.00526	85.0906
1536B-ol2-tr1	47.0407	40.1083		14.0009	45.1294	0.132119	0.204984	0.34771			99.9234	1.68407	0.29309	0.00699991	0	0.00354334	0.00434606	0	1.99205	1.00398	0	1.00398	85.1762
1536B-ol2-tr1	48.0702	39.7545		14.2144	45.0749	0.126374	0.208059	0.358117			99.7364	1.68843	0.298691	0.00723684	0	0.00340216	0.00442803	0	2.00219	0.998905	0	0.998905	84.9686
1536B-ol2-tr1	49.0908	40.041		14.037	45.1423	0.121375	0.212596	0.330474			99.8847	1.68565	0.294038	0.00665726	0	0.00325732	0.00451038	0	1.99411	1.00295	0	1.00295	85.1473
1536B-ol2-tr1	49.9855	40.1486		13.9527	44.9371	0.115977	0.211905	0.346598			99.7129	1.67961	0.292555	0.00698884	0	0.00311547	0.00450008	0	1.98677	1.00661	0	1.00661	85.1658
1536B-ol2-tr1	51.0237	40.2264		13.9479	44.9654	0.132797	0.193682	0.34427			99.8104	1.67862	0.292098	0.00693344	0	0.00356296	0.00410808	0	1.98532	1.00734	0	1.00734	85.1781
1536B-ol2-tr1	52.0531	40.3411		14.2275	45.2983	0.128093	0.220863	0.346147			100.562	1.68075	0.296139	0.00692878	0	0.00341581	0.00465607	0	1.99189	1.00406	0	1.00406	85.02
1536B-ol2-tr1	53.0739	40.1816		14.1851	45.239	0.132336	0.198187	0.362353			100.299	1.6832	0.296075	0.00727329	0	0.00353875	0.00418962	0	1.99428	1.00286	0	1.00286	85.0413
1536B-ol2-tr1	54.012	40.028		13.9231	44.8931	0.12796	0.20935	0.312092			99.4936	1.68164	0.292574	0.00630684	0	0.00344489	0.00445556	0	1.98842	1.00579	0	1.00579	85.1803
1536B-ol2-tr1	55.001	40.0268		14.1075	45.0119	0.120763	0.212281	0.33338			99.8126	1.68249	0.295815	0.00672264	0	0.00324419	0.00450829	0	1.99278	1.00361	0	1.00361	85.047
1536B-ol2-tr1	56.0393	40.0806		14.2685	45.124	0.11821	0.195789	0.355192			100.142	1.68235	0.298424	0.00714411	0	0.00316746	0.00414737	0	1.99524	1.00238	0	1.00238	84.934
1536B-ol2-tr1	57.0641	40.0566		13.9572	45.0993	0.119973	0.211011	0.35173			99.7958	1.68494	0.292522	0.00708924	0	0.00322141	0.00447915	0	1.99225	1.00387	0	1.00387	85.2072
1536B-ol2-tr1	58.0074	40.1635		14.09	45.2799	0.134845	0.214085	0.356832			100.239	1.68518	0.294169	0.00716439	0	0.00360681	0.00452691	0	1.99465	1.00268	0	1.00268	85.1381
1536B-ol2-tr1	59.028	40.149		14.0028	45.0284	0.128338	0.197431	0.385935			99.8919	1.6808	0.293217	0.00777173	0	0.00344296	0.00418716	0	1.98941	1.00529	0	1.00529	85.1462
1536B-ol2-tr1	60.0223	39.9857		14.0773	45.0801	0.135844	0.211102	0.339433			99.8295	1.68489	0.295156	0.00684409	0	0.00364901	0.00448285	0	1.99502	1.00249	0	1.00249	85.0935
1536B-ol2-tr1	61.0518	40.1127		13.9935	45.0117	0.116048	0.200288	0.358934			99.7932	1.68162	0.293275	0.00723424	0	0.00311594	0.00425141	0	1.9895	1.00525	0	1.00525	85.1499
1536B-ol2-tr1	61.995	40.0863		13.9765	45.1506	0.131352	0.209427	0.35349			99.9077	1.68512	0.292626	0.00711739	0	0.00352333	0.00444096	0	1.99283	1.00358	0	1.00358	85.2041
1536B-ol2-tr1	63.0213	40.1567		13.9925	45.1142	0.124101	0.193108	0.366498			99.9471	1.68283	0.292798	0.0073752	0	0.00332698	0.00409263	0	1.99042	1.00479	0	1.00479	85.1795
1536B-ol2-tr1	64.0507	39.997		14.0152	45.1779	0.109488	0.203068	0.3752			99.8779	1.68738	0.293651	0.00756004	0	0.00293901	0.00430926	0	1.99584	1.00208	0	1.00208	85.1769
1536B-ol2-tr1	65.0405	40.0029		14.0526	45.1802	0.127971	0.201209	0.348341			99.9132	1.68701	0.294355	0.00701696	0	0.00343422	0.00426866	0	1.99608	1.00196	0	1.00196	85.1438
1536B-ol2-tr1	66.0755	40.0133		14.0184	44.9202	0.127828	0.202036	0.379055			99.6608	1.6812	0.294321	0.0076534	0	0.00343835	0.00429616	0	1.99091	1.00455	0	1.00455	85.1016
1536B-ol2-tr1	67.0188	39.8676		14.0283	45.1079	0.122523	0.205475	0.335918			99.6677	1.68865	0.294604	0.00678417	0	0.0032965	0.00437041	0	1.99771	1.00115	0	1.00115	85.1455
1536B-ol2-tr1	68.0394	39.9977		14.0727	45.1312	0.132891	0.197036	0.365274			99.8968	1.68572	0.294871	0.00736042	0	0.0035674	0.00418147	0	1.9957	1.00215	0	1.00215	85.112
1536B-ol2-tr1	69.0689	40.0884		13.9842	45.1415	0.133393	0.199199	0.366743			99.9134	1.68477	0.292785	0.00738418	0	0.00357805	0.00422404	0	1.99274	1.00363	0	1.00363	85.1946
1536B-ol2-tr1	70.1025	40.1019		14.0163	45.0614	0.132513	0.195527	0.368013			99.8757	1.6825	0.293583	0.00741293	0	0.00355597	0.00414795	0	1.9912	1.0044	0	1.0044	85.1432
1536B-ol2-tr1	71.0015	42.833		14.8658	48.1501	0.135129	0.221737	0.372252			106.578	1.6839	0.291644	0.00702314	0	0.00339637	0.00440588	0	1.99037	1.00482	0	1.00482	85.2373
1536B-ol2-tr1	72.0221	39.9345		13.9872	45.1104	0.135421	0.212628	0.381111			99.7613	1.68706	0.293447	0.00768918	0	0.00363988	0.00451803	0	1.99635	1.00182	0	1.00182	85.1832
1536B-ol2-tr1	73.047	40.213		13.9381	44.9825	0.132323	0.199463	0.361806			99.8272	1.67917	0.291877	0.0072862	0	0.00355004	0.00423046	0	1.98611	1.00695	0	1.00695	85.1918
1536B-ol2-tr1	74.0852	40.0882		14.1684	45.3377	0.120326	0.205083	0.351777			100.271	1.6876	0.295854	0.00706405	0	0.00321898	0.00433727	0	1.99808	1.00096	0	1.00096	85.0839
1536B-ol2-tr1	74.9842	40.1694		13.9844	45.1172	0.125527	0.214532	0.341062			99.9521	1.68271	0.292588	0.00686239	0	0.00336474	0.00454605	0	1.99007	1.00497	0	1.00497	85.1877
1536B-ol2-tr1	76.0091	39.9335		13.9491	45.1398	0.119014	0.191017	0.345011			99.6774	1.68874	0.292749	0.00696324	0	0.00319999	0.00406023	0	1.99571	1.00214	0	1.00214	85.2258
1536B-ol2-tr1	77.0297	40.3043		14.0934	45.352	0.127847	0.210815	0.351053			100.439	1.6839	0.293549	0.00703182	0	0.0034116	0.0044473	0	1.99234	1.00383	0	1.00383	85.1552
--
1536B-ol7-	0	38.9159		19.3815	40.6712	0.125278	0.366053	0.060962			99.5209	1.56302	0.41784	0.0012639	0	0.00346019	0.00799275	0	1.99357	1.00321	0	1.00321	78.9061
1536B-ol7-	11.9516	39.0122		19.4384	40.6073	0.128497	0.37598	0.084327			99.6467	1.5588	0.418593	0.00174633	0	0.00354508	0.00820022	0	1.99088	1.00456	0	1.00456	78.8311
1536B-ol7-	84.8829	39.7626		15.3381	43.759	0.146282	0.24385	0.248133			99.498	1.64995	0.324429	0.00504733	0	0.00396407	0.00522397	0	1.98861	1.0057	0	1.0057	83.568
1536B-ol7-	101.5	39.8699		15.1001	43.959	0.1444	0.226131	0.278892			99.5784	1.65412	0.318747	0.0056615	0	0.00390513	0.00483455	0	1.98727	1.00636	0	1.00636	83.8435
1536B-ol7-	289.477	38.9578		19.6907	39.863	0.209852	0.322192	0.09249			99.136	1.53973	0.42666	0.00192728	0	0.00582555	0.00707075	0	1.98122	1.00939	0	1.00939	78.3024
--
1536B-ol8-	0	39.3147		17.4072	42.2907	0.154227	0.278283	0.14119			99.5863	1.60885	0.371489	0.00289768	0	0.00421677	0.00601497	0	1.99347	1.00326	0	1.00326	81.2412
1536B-ol8-	10.9128	39.0875		17.6356	42.0839	0.160052	0.271897	0.150662			99.3896	1.60676	0.37772	0.00310323	0	0.00439181	0.00589813	0	1.99787	1.00106	0	1.00106	80.9663
--
1536B-ol10-	0	39.8087		13.6619	45.4093	0.124444	0.207062	0.38793			99.5993	1.69919	0.286783	0.00783114	0	0.00334671	0.00440222	0	2.00155	0.999225	0	0.999225	85.5596
1536B-ol10-	10.0925	39.7711		13.703	45.6223	0.119695	0.194508	0.386075			99.7967	1.70438	0.287178	0.00778102	0	0.00321376	0.0041286	0	2.00668	0.996659	0	0.996659	85.5803
--
1537-ol17-tr1	3.0136	39.0889		18.6556	41.3628	0.201136	0.29891	0.074324			99.6817	1.58139	0.400114	0.00153297	0	0.00552671	0.00649299	0	1.99506	1.00247	0	1.00247	79.8076
1537-ol17-tr1	3.96588	38.843		18.304	41.668	0.184484	0.312919	0.08562			99.398	1.59641	0.3934	0.00176967	0	0.00507983	0.00681161	0	2.00347	0.998263	0	0.998263	80.2293
1537-ol17-tr1	5.05355	39.1505		17.7507	42.1249	0.180114	0.271544	0.091263			99.569	1.60568	0.379562	0.00187668	0	0.0049342	0.0058808	0	1.99794	1.00103	0	1.00103	80.8809
1537-ol17-tr1	5.98803	39.0214		17.2874	42.3939	0.167659	0.274168	0.107561			99.2521	1.61845	0.370229	0.00221526	0	0.00460013	0.00594686	0	2.00144	0.999281	0	0.999281	81.3831
1537-ol17-tr1	6.99704	39.1074		17.0477	42.7469	0.173904	0.27411	0.108565			99.4586	1.62666	0.363919	0.00222873	0	0.00475609	0.00592643	0	2.00349	0.998254	0	0.998254	81.718
1537-ol17-tr1	7.98237	39.3616		17.0145	42.7579	0.174394	0.258936	0.12836			99.6957	1.6219	0.362053	0.00262671	0	0.0047543	0.00558053	0	1.99691	1.00154	0	1.00154	81.7509
1537-ol17-tr1	9.02039	39.1062		17.0904	42.7585	0.17183	0.261938	0.063835			99.4527	1.62708	0.364825	0.00131045	0	0.00469931	0.00566319	0	2.00358	0.99821	0	0.99821	81.6846
1537-ol17-tr1	10.0184	39.1535		16.9292	42.6086	0.162656	0.254025	0.138658			99.2466	1.62366	0.361892	0.00285048	0	0.00445467	0.00549983	0	1.99835	1.00082	0	1.00082	81.7737
1537-ol17-tr1	11.0435	39.215		16.7568	43.0247	0.164739	0.268049	0.127853			99.5571	1.6332	0.356828	0.00261824	0	0.00449435	0.00578112	0	2.00293	0.998537	0	0.998537	82.0692
1537-ol17-tr1	12.0582	39.3503		16.586	43.0262	0.149329	0.25779	0.125485			99.4951	1.63219	0.35296	0.00256806	0	0.00407127	0.00555622	0	1.99735	1.00133	0	1.00133	82.22
1537-ol17-tr1	13.0435	39.2222		16.249	43.2865	0.174297	0.252533	0.172918			99.3574	1.643	0.345985	0.0035408	0	0.0047547	0.00544602	0	2.00273	0.998635	0	0.998635	82.6049
1537-ol17-tr1	13.9861	39.3395		16.1854	43.5125	0.164876	0.233683	0.168247			99.6042	1.64646	0.343563	0.00343447	0	0.00448376	0.00502389	0	2.00297	0.998517	0	0.998517	82.7357
1537-ol17-tr1	15.0738	39.4528		15.9132	43.6454	0.149443	0.244902	0.193684			99.5994	1.64929	0.337334	0.00394845	0	0.00405865	0.00525806	0	1.99989	1.00006	0	1.00006	83.0197
1537-ol17-tr1	16.0211	39.4213		15.8935	43.5955	0.143007	0.246258	0.18806			99.4876	1.64912	0.337268	0.00383779	0	0.0038879	0.00529268	0	1.9994	1.0003	0	1.0003	83.021
1537-ol17-tr1	17.0191	39.2763		15.76	43.5627	0.152072	0.247003	0.215616			99.2137	1.65226	0.335324	0.00441183	0	0.00414534	0.0053228	0	2.00146	0.99927	0	0.99927	83.129
1537-ol17-tr1	18.0488	39.2833		15.9346	43.4275	0.142016	0.250867	0.186786			99.2251	1.64789	0.339195	0.00382368	0	0.003873	0.00540855	0	2.00019	0.999907	0	0.999907	82.93
1537-ol17-tr1	19.051	39.3155		16.3358	43.2264	0.146939	0.240952	0.181822			99.4474	1.63928	0.347529	0.00371986	0	0.00400489	0.00519172	0	1.99973	1.00013	0	1.00013	82.5082
1537-ol17-tr1	20.0566	39.354		16.7035	42.9946	0.140759	0.242906	0.136938			99.5727	1.63052	0.355357	0.00280163	0	0.0038365	0.00523389	0	1.99774	1.00113	0	1.00113	82.1058
1537-ol17-tr1	21.0817	39.0776		16.9069	42.811	0.144771	0.241115	0.123785			99.3052	1.63044	0.36121	0.00254327	0	0.00396259	0.00521734	0	2.00337	0.998313	0	0.998313	81.8638
1537-ol17-tr1	22.0797	39.1603		16.985	42.8762	0.135304	0.252949	0.123335			99.5331	1.62952	0.362121	0.00252874	0	0.00369574	0.00546199	0	2.00332	0.998338	0	0.998338	81.8179
1537-ol17-tr1	23.032	39.3882		16.8493	42.8581	0.151695	0.243576	0.150661			99.6415	1.62523	0.358435	0.00308219	0	0.0041343	0.00524799	0	1.99613	1.00193	0	1.00193	81.9307
1537-ol17-tr1	24.108	39.1987		16.682	43.2016	0.137785	0.249547	0.131223			99.6009	1.6386	0.354949	0.00268508	0	0.00375597	0.00537774	0	2.00537	0.997317	0	0.997317	82.1951
1537-ol17-tr1	25.0506	39.4475		16.2726	43.1515	0.128727	0.235152	0.127843			99.3633	1.63612	0.346115	0.00261499	0	0.00350781	0.00506573	0	1.99342	1.00329	0	1.00329	82.5391
1537-ol17-tr1	26.0428	39.2589		16.2122	43.4392	0.143439	0.247086	0.170624			99.4714	1.64638	0.344696	0.0034887	0	0.00390718	0.00532074	0	2.00379	0.998104	0	0.998104	82.688
1537-ol17-tr1	26.9951	39.4478		15.7766	43.8376	0.160696	0.224813	0.174968			99.6225	1.65506	0.334137	0.00356369	0	0.00436033	0.0048224	0	2.00194	0.99903	0	0.99903	83.2024
1537-ol17-tr1	28.0827	39.5773		15.2459	44.1614	0.146806	0.233977	0.218993			99.5844	1.66385	0.322232	0.00445119	0	0.00397523	0.00500863	0	1.99951	1.00024	0	1.00024	83.7755
1537-ol17-tr1	29.0681	39.5649		14.8317	44.2354	0.142118	0.207647	0.252637			99.2344	1.66939	0.313996	0.00514351	0	0.00385465	0.00445234	0	1.99683	1.00158	0	1.00158	84.1687
1537-ol17-tr1	30.1061	39.6434		14.4867	44.6928	0.150053	0.228334	0.28032			99.4816	1.68028	0.305534	0.00568558	0	0.0040545	0.00487743	0	2.00044	0.999782	0	0.999782	84.6142
1537-ol17-tr1	31.0983	39.7336		14.2182	44.9948	0.138861	0.214557	0.281839			99.5819	1.68756	0.299148	0.00570259	0	0.00374304	0.00457208	0	2.00072	0.999639	0	0.999639	84.9425
1537-ol17-tr1	32.0506	39.7631		14.2105	45.1047	0.138245	0.191085	0.306599			99.7142	1.68939	0.298581	0.00619517	0	0.00372138	0.00406639	0	2.00195	0.999025	0	0.999025	84.9806
1537-ol17-tr1	33.0486	39.7192		13.7944	45.12	0.127031	0.194257	0.316847			99.2717	1.69437	0.290594	0.00641893	0	0.00342843	0.00414467	0	1.99895	1.00052	0	1.00052	85.3602
1537-ol17-tr1	34.0783	39.7993		13.7809	45.2304	0.112323	0.208894	0.335795			99.4676	1.69504	0.289716	0.00678888	0	0.00302528	0.00444785	0	1.99902	1.00049	0	1.00049	85.4029
1537-ol17-tr1	35.0805	39.8047		13.8252	45.3844	0.134401	0.206333	0.34559			99.7006	1.69754	0.290088	0.00697347	0	0.00361296	0.00438487	0	2.0026	0.998702	0	0.998702	85.4053
1537-ol17-tr1	36.0803	39.8396		13.5761	45.4241	0.147353	0.19829	0.317813			99.5033	1.70003	0.28503	0.00641678	0	0.00396348	0.00421644	0	1.99966	1.00017	0	1.00017	85.6412
1537-ol17-tr1	37.11	39.8634		13.7502	45.6832	0.117773	0.212958	0.32256			99.9501	1.7037	0.287667	0.00648965	0	0.00315667	0.00451237	0	2.00552	0.997239	0	0.997239	85.5543
1537-ol17-tr1	38.108	39.9551		13.8942	45.4104	0.121879	0.20007	0.33452			99.9162	1.69458	0.290861	0.00673448	0	0.00326876	0.00424193	0	1.99969	1.00016	0	1.00016	85.3503
1537-ol17-tr1	39.0603	39.9661		13.8042	45.4599	0.134614	0.210819	0.317414			99.893	1.69611	0.288924	0.00638892	0	0.00360965	0.00446901	0	1.9995	1.00025	0	1.00025	85.4449
1537-ol17-tr1	40.1363	39.8073		13.8793	45.3832	0.124711	0.199936	0.309254			99.7037	1.69745	0.291216	0.00624012	0	0.0033524	0.00424883	0	2.00251	0.998745	0	0.998745	85.3562
1537-ol17-tr1	41.085	39.8652		13.764	45.5107	0.1366	0.183935	0.290085			99.7505	1.70016	0.288447	0.00584625	0	0.00366754	0.00390406	0	2.00203	0.998987	0	0.998987	85.495
1537-ol17-tr1	42.0704	40.0295		13.8903	45.5625	0.135223	0.205822	0.31252			100.136	1.69629	0.290101	0.0062769	0	0.00361818	0.00435371	0	2.00064	0.999681	0	0.999681	85.3956
1537-ol17-tr1	43.158	40.0485		13.6966	45.424	0.129995	0.205819	0.334571			99.8395	1.6945	0.286625	0.00673317	0	0.00348522	0.00436231	0	1.99571	1.00215	0	1.00215	85.5322
1537-ol17-tr1	44.1103	40.0008		13.8111	45.509	0.13344	0.199069	0.321219			99.9746	1.69646	0.288815	0.00645984	0	0.00357503	0.00421623	0	1.99952	1.00024	0	1.00024	85.4521
1537-ol17-tr1	45.0956	39.918		13.8432	45.4501	0.133007	0.218763	0.329244			99.8923	1.69642	0.289855	0.00662968	0	0.00356798	0.00463926	0	2.00112	0.999442	0	0.999442	85.4071
1537-ol17-tr1	46.1392	39.9978		13.7914	45.4051	0.127834	0.197726	0.318042			99.8379	1.69457	0.28874	0.00640344	0	0.00342885	0.00419269	0	1.99733	1.00133	0	1.00133	85.4415
1537-ol17-tr1	47.1246	40.0699		13.8177	45.3241	0.129621	0.198847	0.313072			99.8532	1.69107	0.289211	0.00630163	0	0.00347581	0.00421529	0	1.99428	1.00286	0	1.00286	85.3955
1537-ol17-tr1	48.0768	39.8996		13.7762	45.417	0.124582	0.214431	0.298035			99.7298	1.6971	0.288778	0.00600802	0	0.00334574	0.00455252	0	1.99978	1.00011	0	1.00011	85.4584
1537-ol17-tr1	49.0749	39.7659		13.7286	45.5492	0.127982	0.197341	0.345107			99.7141	1.70293	0.28793	0.00696056	0	0.00343884	0.00419187	0	2.00545	0.997276	0	0.997276	85.5374
1537-ol17-tr1	50.1509	39.8024		13.8225	45.4376	0.133217	0.204685	0.355871			99.7563	1.69869	0.289889	0.00717741	0	0.00357938	0.00434772	0	2.00369	0.998156	0	0.998156	85.4223
1537-ol17-tr1	51.1092	39.9025		13.6203	45.4437	0.134991	0.196126	0.325964			99.6236	1.69881	0.285629	0.00657378	0	0.0036268	0.00416563	0	1.9988	1.0006	0	1.0006	85.6065
1537-ol17-tr1	52.1022	39.733		13.5219	45.4297	0.132588	0.190389	0.337284			99.3449	1.70299	0.284351	0.00682091	0	0.0035721	0.00405498	0	2.00179	0.999107	0	0.999107	85.6919
1537-ol17-tr1	53.1319	39.8154		13.708	45.6767	0.121562	0.200602	0.336412			99.8587	1.70491	0.287029	0.00677411	0	0.00326101	0.00425419	0	2.00622	0.996888	0	0.996888	85.5905
1537-ol17-tr1	54.1299	39.8384		13.7744	45.5219	0.129843	0.20739	0.328608			99.8005	1.70042	0.288638	0.00662198	0	0.00348579	0.00440147	0	2.00356	0.998219	0	0.998219	85.4887
--
1537-ol18-tr1	2.02756	38.8178		20.133	39.475	0.233821	0.353389	0.02223			99.0352	1.52963	0.437642	0.000464707	0	0.00651172	0.00778024	0	1.98203	1.00899	0	1.00899	77.7539
1537-ol18-tr1	3.02979	38.7979		18.574	41.1868	0.200527	0.294432	0.068074			99.1217	1.58403	0.400733	0.00141241	0	0.00554275	0.00643376	0	1.99815	1.00093	0	1.00093	79.8095
1537-ol18-tr1	3.96428	38.7901		17.578	41.7373	0.195849	0.288441	0.076277			98.666	1.60552	0.379321	0.00158293	0	0.00541454	0.00630412	0	1.99815	1.00093	0	1.00093	80.8891
1537-ol18-tr1	5.05194	38.9501		17.2577	42.2606	0.197444	0.266004	0.091857			99.0237	1.61702	0.370432	0.00189613	0	0.00542965	0.00578287	0	2.00056	0.999719	0	0.999719	81.3615
1537-ol18-tr1	6.00422	38.9934		16.956	42.5965	0.195619	0.247451	0.10415			99.0931	1.62646	0.363193	0.00214538	0	0.00536819	0.00536826	0	2.00253	0.998733	0	0.998733	81.7459
1537-ol18-tr1	7.00405	39.0813		16.9786	42.4624	0.181576	0.273424	0.088378			99.0657	1.62145	0.363703	0.00182062	0	0.00498317	0.00593214	0	1.99789	1.00105	0	1.00105	81.6789
1537-ol18-tr1	8.03372	39.2293		16.8299	42.6328	0.190028	0.248761	0.095655			99.2264	1.6236	0.359551	0.00196525	0	0.00520115	0.00538259	0	1.9957	1.00215	0	1.00215	81.8697
1537-ol18-tr1	8.9682	39.2468		16.7667	42.7846	0.164291	0.237543	0.114328			99.3143	1.62744	0.357775	0.00234609	0	0.00449137	0.00513375	0	1.99719	1.00141	0	1.00141	81.978
1537-ol18-tr1	10.0442	39.0366		16.7181	42.875	0.170828	0.25961	0.130402			99.1905	1.63388	0.357394	0.00268086	0	0.00467866	0.00562097	0	2.00425	0.997875	0	0.997875	82.052
1537-ol18-tr1	11.0589	39.2426		16.3145	43.1149	0.166091	0.237011	0.127164			99.2023	1.63877	0.347865	0.00260754	0	0.00453717	0.00511841	0	1.9989	1.00055	0	1.00055	82.4898
1537-ol18-tr1	11.9965	39.4249		16.0909	43.2718	0.15669	0.241567	0.174297			99.3602	1.6401	0.342131	0.00356395	0	0.00426831	0.00520211	0	1.99527	1.00237	0	1.00237	82.7401
1537-ol18-tr1	13.0261	39.2121		16.0908	43.1866	0.162412	0.258561	0.163479			99.074	1.64252	0.343309	0.00335428	0	0.00443944	0.00558728	0	1.99921	1.00039	0	1.00039	82.7121
1537-ol18-tr1	14.0242	39.4962		16.1227	43.3557	0.179241	0.233074	0.189919			99.5768	1.63991	0.342103	0.0038754	0	0.00487258	0.0050089	0	1.99577	1.00212	0	1.00212	82.7396
1537-ol18-tr1	14.9765	39.3975		16.1907	43.1464	0.174005	0.241651	0.135611			99.2859	1.63713	0.344627	0.00277593	0	0.00474512	0.00520957	0	1.99448	1.00276	0	1.00276	82.61
1537-ol18-tr1	16.0588	39.1767		16.1914	43.0532	0.16924	0.245627	0.13859			98.9748	1.63964	0.345917	0.0028474	0	0.00463226	0.00531488	0	1.99835	1.00083	0	1.00083	82.5783
1537-ol18-tr1	17.0518	39.4514		16.332	43.0816	0.15477	0.251802	0.158325			99.4299	1.63326	0.347335	0.00323808	0	0.00421695	0.00542373	0	1.99347	1.00326	0	1.00326	82.4631
1537-ol18-tr1	17.9863	39.4749		16.1697	43.1754	0.156617	0.247425	0.142439			99.3665	1.63643	0.343803	0.0029125	0	0.00426628	0.00532821	0	1.99274	1.00363	0	1.00363	82.6383
1537-ol18-tr1	19.0739	39.3406		16.0882	43.3333	0.162929	0.235971	0.135326			99.2963	1.64357	0.34231	0.002769	0	0.00444132	0.00508511	0	1.99817	1.00091	0	1.00091	82.7628
1537-ol18-tr1	20.0262	39.3625		15.7833	43.4706	0.14605	0.241026	0.176643			99.1801	1.64864	0.335795	0.00361412	0	0.00398089	0.00519361	0	1.99722	1.00139	0	1.00139	83.0786
1537-ol18-tr1	20.9556	39.5047		15.6189	43.6465	0.158763	0.233917	0.206053			99.3688	1.65069	0.331369	0.00420407	0	0.00431532	0.00502635	0	1.9956	1.0022	0	1.0022	83.2816
1537-ol18-tr1	22.0512	39.3157		15.4244	43.7499	0.137186	0.23173	0.179631			99.0385	1.65915	0.328143	0.00367507	0	0.0037391	0.00499306	0	1.9997	1.00015	0	1.00015	83.488
1537-ol18-tr1	22.9857	39.4515		15.3945	44.0177	0.151019	0.230634	0.216369			99.4617	1.66202	0.326077	0.00440737	0	0.00409816	0.00494776	0	2.00155	0.999223	0	0.999223	83.5985
1537-ol18-tr1	23.9879	39.5948		15.3181	44.3623	0.161944	0.217137	0.211211			99.8655	1.6673	0.322961	0.00428244	0	0.00437434	0.0046367	0	2.00356	0.998222	0	0.998222	83.7729
1537-ol18-tr1	25.0232	39.4855		15.0936	44.3893	0.139446	0.229663	0.233554			99.5711	1.67213	0.318955	0.00474628	0	0.00377524	0.00491538	0	2.00452	0.997741	0	0.997741	83.9808
1537-ol18-tr1	26.0085	39.3962		14.7993	44.3801	0.152041	0.226214	0.225682			99.1795	1.67638	0.313596	0.00459892	0	0.00412755	0.00485488	0	2.00356	0.998222	0	0.998222	84.2412
1537-ol18-tr1	27.0465	39.5751		14.8785	44.309	0.150356	0.227428	0.223936			99.3643	1.67035	0.314645	0.00455423	0	0.00407365	0.00487119	0	1.99849	1.00075	0	1.00075	84.1488
1537-ol18-tr1	28.0446	39.5986		14.9769	44.562	0.15405	0.236708	0.256315			99.7846	1.67413	0.315639	0.00519485	0	0.00415943	0.00505257	0	2.00417	0.997913	0	0.997913	84.1369
1537-ol18-tr1	28.9969	39.4094		14.6726	44.3411	0.1507	0.2277	0.248683			99.0502	1.67617	0.311146	0.00507147	0	0.00409424	0.00489047	0	2.00137	0.999313	0	0.999313	84.3434
1537-ol18-tr1	30.0792	39.6015		14.8083	44.575	0.141893	0.226349	0.260878			99.6139	1.67603	0.31235	0.0052918	0	0.00383442	0.00483553	0	2.00234	0.998829	0	0.998829	84.2912
1537-ol18-tr1	31.0137	39.49		14.7565	44.2933	0.14988	0.217162	0.256531			99.1634	1.6727	0.312615	0.00522632	0	0.00406792	0.00465951	0	1.99927	1.00036	0	1.00036	84.2537
1537-ol18-tr1	32.0159	39.2731		15.0095	44.0552	0.152602	0.213845	0.245223			98.9495	1.66991	0.31916	0.00501456	0	0.00415723	0.00460544	0	2.00285	0.998575	0	0.998575	83.9543
1537-ol18-tr1	33.0356	39.4051		15.5625	43.9859	0.159215	0.231149	0.232915			99.5768	1.66058	0.329588	0.00474373	0	0.00431995	0.00495809	0	2.00419	0.997904	0	0.997904	83.4392
1537-ol18-tr1	34.0503	39.3372		15.7029	43.5224	0.144158	0.228927	0.250347			99.1859	1.65054	0.334071	0.00512189	0	0.00392916	0.0049327	0	1.99859	1.0007	0	1.0007	83.1669
1537-ol18-tr1	34.9797	39.2781		16.1956	43.3409	0.139846	0.232989	0.199104			99.3865	1.64386	0.344594	0.004074	0	0.00381209	0.00502084	0	2.00136	0.999322	0	0.999322	82.6702
1537-ol18-tr1	36.0674	39.2869		16.8321	42.865	0.163597	0.263024	0.106544			99.5172	1.6277	0.358555	0.00218261	0	0.00446473	0.00567469	0	1.99858	1.00071	0	1.00071	81.9482
1537-ol18-tr1	37.0197	39.0273		17.0621	42.4464	0.161053	0.250145	0.096397			99.0434	1.62185	0.36572	0.00198705	0	0.00442269	0.00543047	0	1.99941	1.00029	0	1.00029	81.5997
1537-ol18-tr1	38.005	38.8962		17.725	42.1731	0.1551	0.281422	0.073764			99.3046	1.61258	0.380205	0.00152162	0	0.00426231	0.00611391	0	2.00468	0.997659	0	0.997659	80.9209
1537-ol18-tr1	39.0486	38.7118		17.8163	41.7708	0.153703	0.275934	0.067431			98.796	1.6065	0.38439	0.00139908	0	0.00424853	0.00602961	0	2.00257	0.998715	0	0.998715	80.6926
1537-ol18-tr1	40.0339	38.8554		18.0053	41.7578	0.159164	0.301442	0.090476			99.1696	1.60113	0.387289	0.00187153	0	0.00438613	0.00656702	0	2.00124	0.999378	0	0.999378	80.5228
1537-ol18-tr1	41.0636	38.9062		17.9618	41.6878	0.163829	0.274374	0.106915			99.1009	1.5989	0.386462	0.00221221	0	0.00451596	0.00597902	0	1.99807	1.00097	0	1.00097	80.5344
1537-ol18-tr1	42.0783	38.7543		18.0723	41.9373	0.168014	0.303701	0.095867			99.3315	1.6066	0.388387	0.0019813	0	0.00462594	0.0066104	0	2.0082	0.995899	0	0.995899	80.5318
1537-ol18-tr1	43.0128	38.6755		17.9627	41.6742	0.153484	0.278072	0.078928			98.8229	1.60365	0.387757	0.00163851	0	0.00424476	0.0060796	0	2.00337	0.998315	0	0.998315	80.5285
1537-ol18-tr1	44.103	38.9273		17.9696	41.8988	0.155761	0.29143	0.085657			99.3285	1.60336	0.385757	0.00176835	0	0.00428387	0.00633635	0	2.00151	0.999247	0	0.999247	80.6066
1537-ol18-tr1	45.0375	38.9415		17.959	42.0594	0.14886	0.277925	0.094653			99.4813	1.60695	0.384918	0.00195097	0	0.00408758	0.00603314	0	2.00394	0.998028	0	0.998028	80.6756
1537-ol18-tr1	46.0398	39.0223		17.8305	42.0429	0.157827	0.283714	0.060358			99.3976	1.60615	0.382124	0.00124396	0	0.00433335	0.00615816	0	2.00001	0.999993	0	0.999993	80.7812
1537-ol18-tr1	47.0694	38.8654		17.5795	42.043	0.163446	0.283248	0.092968			99.0276	1.61123	0.377935	0.00192209	0	0.00450181	0.00616747	0	2.00176	0.99912	0	0.99912	81.0004
1537-ol18-tr1	48.0675	38.8378		17.6272	42.4133	0.135622	0.278518	0.105975			99.3984	1.62008	0.377714	0.0021838	0	0.00372317	0.00604454	0	2.00975	0.995127	0	0.995127	81.0934
1537-ol18-tr1	49.005	38.8084		17.4331	42.0993	0.157096	0.250559	0.092115			98.8406	1.61534	0.37524	0.00190675	0	0.00433214	0.00546229	0	2.00228	0.998859	0	0.998859	81.1492
1537-ol18-tr1	50.0927	38.9		17.2861	42.3049	0.156242	0.287773	0.107948			99.043	1.61896	0.371097	0.00222861	0	0.00429725	0.00625706	0	2.00284	0.998582	0	0.998582	81.3524
1537-ol18-tr1	51.0449	38.8278		17.4496	42.4717	0.158173	0.273915	0.124998			99.3062	1.62279	0.374019	0.00257656	0	0.00434353	0.00594639	0	2.00967	0.995163	0	0.995163	81.2692
1537-ol18-tr1	52.0303	38.9449		17.4118	42.5312	0.152061	0.282045	0.108919			99.4309	1.62216	0.372543	0.00224113	0	0.00416824	0.00611197	0	2.00723	0.996385	0	0.996385	81.3234
1537-ol18-tr1	53.0655	38.8103		17.1177	42.6439	0.150567	0.26463	0.135702			99.1228	1.63003	0.367053	0.00279834	0	0.00413634	0.00574715	0	2.00976	0.995118	0	0.995118	81.6205
1537-ol18-tr1	54.0585	38.9956		16.9592	42.7538	0.150217	0.250339	0.121322			99.2305	1.63028	0.362776	0.00249576	0	0.00411675	0.00542365	0	2.00509	0.997453	0	0.997453	81.798
1537-ol18-tr1	55.0108	39.089		17.0551	42.9599	0.148869	0.243007	0.130629			99.6265	1.63215	0.363493	0.00267739	0	0.00406489	0.00524554	0	2.00763	0.996185	0	0.996185	81.7857
1537-ol18-tr1	56.0985	39.0134		16.6694	42.7926	0.134882	0.247521	0.135675			98.9935	1.63339	0.356933	0.00279381	0	0.00370019	0.00536796	0	2.00219	0.998906	0	0.998906	82.0666
1537-ol18-tr1	57.0279	39.2146		16.7043	43.1541	0.138056	0.267615	0.16201			99.6407	1.63659	0.355378	0.00331462	0	0.00376288	0.00576638	0	2.00481	0.997595	0	0.997595	82.1594
1537-ol18-tr1	58.1156	38.9384		16.6015	43.1815	0.133626	0.249064	0.135903			99.24	1.64431	0.354633	0.00279184	0	0.003657	0.00538855	0	2.01078	0.994611	0	0.994611	82.259
1537-ol18-tr1	59.0581	39.0957		16.4986	43.4271	0.152451	0.249343	0.181964			99.6052	1.6468	0.350973	0.00372256	0	0.00415489	0.00537221	0	2.01103	0.994487	0	0.994487	82.4318
1537-ol18-tr1	60.0604	33.9675		15.6752	36.5951	0.69891	0.252763	0.137943			87.3274	1.59666	0.383661	0.00324686	0	0.0219158	0.00626582	0	2.01175	0.994127	0	0.994127	80.6263
1537-ol18-tr1	61.09	39.4028		16.1998	43.1787	0.14181	0.243377	0.166343			99.3328	1.63775	0.344693	0.00340375	0	0.00386574	0.00524484	0	1.99496	1.00252	0	1.00252	82.6127
1537-ol18-tr1	62.0822	39.3007		16.2355	43.5817	0.13444	0.239596	0.182216			99.6742	1.64854	0.344515	0.00371842	0	0.00365488	0.00514934	0	2.00558	0.997209	0	0.997209	82.7143
1537-ol18-tr1	63.0345	39.2125		16.004	43.5132	0.141947	0.253804	0.18429			99.3097	1.65067	0.340575	0.00377152	0	0.00387002	0.00547032	0	2.00436	0.997822	0	0.997822	82.8964
1537-ol18-tr1	64.1127	39.2678		15.952	43.4331	0.149527	0.250909	0.172843			99.2262	1.64822	0.339589	0.00353851	0	0.00407813	0.00540985	0	2.00083	0.999584	0	0.999584	82.9164
1537-ol18-tr1	65.065	39.1495		15.8768	43.353	0.136938	0.238814	0.176522			98.9316	1.64979	0.338937	0.00362397	0	0.00374526	0.00516351	0	2.00126	0.999369	0	0.999369	82.9571
1537-ol18-tr1	66.0504	39.0314		16.0033	43.4789	0.145272	0.244846	0.178637			99.0824	1.65381	0.341478	0.00366568	0	0.00397135	0.00529147	0	2.00822	0.99589	0	0.99589	82.8858
1537-ol18-tr1	67.0856	39.086		15.7826	43.3703	0.143848	0.245899	0.200354			98.829	1.65201	0.337243	0.00411711	0	0.00393795	0.00532171	0	2.00263	0.998687	0	0.998687	83.0467
1537-ol18-tr1	68.0878	39.0079		15.7111	43.459	0.138228	0.246234	0.207707			98.7702	1.65627	0.335895	0.00427049	0	0.00378612	0.00533181	0	2.00555	0.997224	0	0.997224	83.1392
1537-ol18-tr1	69.0223	39.0016		15.7196	43.4194	0.135877	0.238	0.201925			98.7164	1.65559	0.336245	0.0041537	0	0.0037236	0.0051561	0	2.00487	0.997565	0	0.997565	83.1188
1537-ol18-tr1	70.1179	39.0028		15.6211	43.5531	0.14516	0.242236	0.190878			98.7553	1.65937	0.333874	0.00392334	0	0.00397484	0.00524372	0	2.00639	0.996805	0	0.996805	83.2498
1537-ol18-tr1	71.0473	39.0889		15.8028	43.8148	0.147277	0.247487	0.212588			99.3139	1.66151	0.336171	0.00434905	0	0.00401387	0.00533223	0	2.01137	0.994314	0	0.994314	83.1719
1537-ol18-tr1	72.062	39.2059		15.8201	43.7732	0.16267	0.250169	0.179934			99.392	1.65804	0.336157	0.00367685	0	0.00442835	0.00538388	0	2.00769	0.996157	0	0.996157	83.1433
1537-ol18-tr1	73.0917	39.2035		15.7857	43.697	0.140819	0.245517	0.196542			99.2691	1.65685	0.335769	0.00402034	0	0.00383743	0.00528918	0	2.00577	0.997116	0	0.997116	83.1494
1537-ol18-tr1	74.077	39.0282		15.8776	43.5368	0.147073	0.243947	0.206731			99.0404	1.65603	0.338799	0.00424222	0	0.00402062	0.00527209	0	2.00836	0.995818	0	0.995818	83.0161
1537-ol18-tr1	75.115	38.9882		15.7867	43.4017	0.145743	0.2354	0.191197			98.7489	1.65489	0.337675	0.00393295	0	0.0039939	0.00509969	0	2.00559	0.997205	0	0.997205	83.0532
--
1536E-ol1-tr1	2.98158	39.066		19.1485	40.2423	0.184447	0.30692	0.120573			99.0687	1.55126	0.414078	0.00250742	0	0.00511001	0.00672206	0	1.97968	1.01016	0	1.01016	78.931
1536E-ol1-tr1	4.03257	39.111		18.7876	40.5549	0.174742	0.287867	0.172212			99.0883	1.5606	0.405568	0.00357508	0	0.00483273	0.00629382	0	1.98087	1.00957	0	1.00957	79.3726
1536E-ol1-tr1	5.05432	39.3036		18.3898	40.8577	0.171282	0.300294	0.14946			99.1721	1.56727	0.395723	0.00309292	0	0.00472203	0.00654472	0	1.97735	1.01132	0	1.01132	79.8408
1536E-ol1-tr1	5.97629	39.535		17.8108	41.4245	0.163109	0.261857	0.209898			99.4052	1.58056	0.381227	0.00432054	0	0.0044728	0.00567667	0	1.97626	1.01187	0	1.01187	80.5674
1536E-ol1-tr1	7.00782	39.3311		17.4925	41.6501	0.15341	0.269336	0.210403			99.1068	1.59265	0.375233	0.00434041	0	0.00421604	0.00585158	0	1.98229	1.00886	0	1.00886	80.9321
1536E-ol1-tr1	8.02957	39.6947		17.2377	42.1663	0.148909	0.275872	0.21795			99.7414	1.59915	0.366733	0.0044592	0	0.00405876	0.00594439	0	1.98035	1.00983	0	1.00983	81.3452
1536E-ol1-tr1	8.95153	39.7002		16.7974	42.3257	0.141864	0.259976	0.215855			99.441	1.60665	0.357689	0.00442033	0	0.00387024	0.00560695	0	1.97824	1.01088	0	1.01088	81.7909
1536E-ol1-tr1	10.0025	39.6137		16.587	42.4159	0.145171	0.249849	0.260999			99.2726	1.61196	0.353621	0.00535105	0	0.00396508	0.00539483	0	1.98029	1.00986	0	1.00986	82.0093
1536E-ol1-tr1	11.0243	39.7463		16.2715	42.6197	0.144383	0.25615	0.245954			99.284	1.61664	0.346238	0.00503305	0	0.0039361	0.00552041	0	1.97736	1.01132	0	1.01132	82.3607
1536E-ol1-tr1	12.0342	39.8129		16.0696	42.652	0.124914	0.251623	0.261676			99.1727	1.61786	0.341941	0.00535476	0	0.00340533	0.00542283	0	1.97398	1.01301	0	1.01301	82.5522
1536E-ol1-tr1	12.9798	39.6102		16.089	42.8168	0.151349	0.248345	0.258595			99.1743	1.62535	0.342616	0.00529577	0	0.00412915	0.00535629	0	1.98275	1.00862	0	1.00862	82.5904
1536E-ol1-tr1	14.0015	39.9855		15.8586	43.093	0.139797	0.234423	0.277455			99.5888	1.62589	0.335657	0.00564746	0	0.0037908	0.00502529	0	1.97601	1.01199	0	1.01199	82.8882
1536E-ol1-tr1	15.0525	39.8546		15.9025	43.3305	0.146683	0.230295	0.301517			99.7661	1.63328	0.336262	0.00613133	0	0.0039737	0.00493205	0	1.98458	1.00771	0	1.00771	82.9269
1536E-ol1-tr1	15.9745	40.0048		15.8195	43.0001	0.140758	0.254013	0.306045			99.5252	1.62333	0.335025	0.00623302	0	0.00381908	0.00544841	0	1.97386	1.01307	0	1.01307	82.8926
1536E-ol1-tr1	16.9962	39.8092		15.7836	42.9664	0.144034	0.248856	0.310792			99.2629	1.62689	0.335259	0.00634853	0	0.0039196	0.00535367	0	1.97777	1.01112	0	1.01112	82.9137
1536E-ol1-tr1	18.0277	39.7427		15.7456	43.0184	0.124585	0.239537	0.298197			99.169	1.63016	0.33472	0.00609614	0	0.00339305	0.00515732	0	1.97953	1.01024	0	1.01024	82.9649
1536E-ol1-tr1	19.0477	39.8883		15.7627	43.0774	0.140527	0.218132	0.3207			99.4078	1.62815	0.334211	0.00653912	0	0.00381727	0.00468424	0	1.9774	1.0113	0	1.0113	82.9689
1536E-ol1-tr1	19.9717	39.8015		15.6961	43.1409	0.129704	0.231894	0.293449			99.2935	1.63217	0.33313	0.00598941	0	0.00352677	0.00498472	0	1.9798	1.0101	0	1.0101	83.0494
1536E-ol1-tr1	21.0255	39.8435		15.7078	43.0362	0.121973	0.229437	0.308502			99.2474	1.62883	0.333506	0.00629906	0	0.00331783	0.0049338	0	1.97689	1.01156	0	1.01156	83.0047
1536E-ol1-tr1	22.0433	39.9235		15.8067	42.8678	0.131446	0.241043	0.242419			99.2129	1.62289	0.335694	0.00495107	0	0.00357645	0.00518474	0	1.97229	1.01385	0	1.01385	82.8603
1536E-ol1-tr1	22.9952	39.8786		15.7871	43.0435	0.121212	0.244088	0.24738			99.3219	1.62797	0.334956	0.00504754	0	0.00329483	0.0052452	0	1.97652	1.01174	0	1.01174	82.9359
1536E-ol1-tr1	24.0051	39.9299		15.8555	43.1083	0.127713	0.239397	0.284314			99.5451	1.62744	0.335792	0.00579052	0	0.00346519	0.00513498	0	1.97762	1.01119	0	1.01119	82.896
1536E-ol1-tr1	25.0229	39.7696		15.7139	42.9219	0.131766	0.241387	0.265064			99.0436	1.62789	0.33433	0.00542341	0	0.00359168	0.00520158	0	1.97644	1.01178	0	1.01178	82.9616
1536E-ol1-tr1	25.9749	39.5964		15.8147	42.9343	0.129437	0.241992	0.262084			98.9789	1.63093	0.337006	0.0053709	0	0.00353377	0.00522286	0	1.98207	1.00897	0	1.00897	82.8752
1536E-ol1-tr1	27.0047	39.8295		15.7788	42.9273	0.127238	0.24947	0.257593			99.1699	1.62625	0.335331	0.00526458	0	0.00346433	0.00536968	0	1.97568	1.01216	0	1.01216	82.9051
1536E-ol1-tr1	28.0458	39.7185		15.9137	43.1072	0.123907	0.226196	0.287159			99.3767	1.63141	0.337856	0.0058629	0	0.00337022	0.00486379	0	1.98337	1.00832	0	1.00832	82.8436
1536E-ol1-tr1	29.0577	39.9167		15.7962	43.1716	0.128201	0.244554	0.239032			99.4963	1.62997	0.334564	0.00486869	0	0.00347872	0.00524603	0	1.97812	1.01094	0	1.01094	82.9698
1536E-ol1-tr1	29.9797	39.7541		15.8769	42.9885	0.138207	0.237389	0.275835			99.2709	1.62817	0.337333	0.00563602	0	0.00376206	0.00510839	0	1.98001	1.00999	0	1.00999	82.8373
1536E-ol1-tr1	31.0209	39.7812		15.9244	43.3049	0.130621	0.229156	0.297667			99.6679	1.63426	0.337126	0.00606024	0	0.00354278	0.00491349	0	1.9859	1.00705	0	1.00705	82.899
1536E-ol1-tr1	32.0526	40.0703		15.9873	43.272	0.139932	0.250953	0.248605			99.9691	1.62714	0.33724	0.00504316	0	0.00378166	0.00536149	0	1.97857	1.01072	0	1.01072	82.8323
1536E-ol1-tr1	32.9746	39.8741		15.8661	43.1255	0.136695	0.254169	0.260293			99.5169	1.62886	0.336174	0.00530379	0	0.00371064	0.0054544	0	1.9795	1.01025	0	1.01025	82.8922
1536E-ol1-tr1	34.0157	39.8437		15.7395	42.9877	0.131475	0.24015	0.259555			99.2021	1.62767	0.334318	0.00530186	0	0.00357779	0.00516632	0	1.97604	1.01198	0	1.01198	82.9603
1536E-ol1-tr1	35.0277	39.9837		15.8751	43.1929	0.124504	0.217837	0.286254			99.6803	1.62826	0.335718	0.00582156	0	0.00337321	0.00466573	0	1.97784	1.01108	0	1.01108	82.9063
1536E-ol1-tr1	36.0477	40.039		15.7691	43.3323	0.124048	0.240406	0.278614			99.7835	1.63102	0.332966	0.00565752	0	0.00335572	0.00514125	0	1.97814	1.01093	0	1.01093	83.0464
1536E-ol1-tr1	36.993	39.9092		15.7775	43.1626	0.133782	0.238058	0.276549			99.4977	1.62977	0.334196	0.00563332	0	0.00363047	0.00510711	0	1.97833	1.01083	0	1.01083	82.9836
1536E-ol1-tr1	38.0248	39.8915		15.7706	43.289	0.13103	0.230702	0.266524			99.5794	1.63319	0.333775	0.00542465	0	0.00355286	0.00494523	0	1.98089	1.00955	0	1.00955	83.031
1536E-ol1-tr1	39.0687	39.9698		15.5019	43.1744	0.126259	0.221313	0.302411			99.2961	1.63117	0.328552	0.00616377	0	0.00342834	0.00475068	0	1.97407	1.01297	0	1.01297	83.2348
1536E-ol1-tr1	40.0767	39.854		15.7282	43.0972	0.140126	0.234129	0.29257			99.3462	1.6297	0.333643	0.00596847	0	0.00380824	0.00503024	0	1.97815	1.01093	0	1.01093	83.0063
1536E-ol1-tr1	41.0009	39.8508		15.5835	42.9976	0.129161	0.226729	0.282646			99.0704	1.62905	0.331208	0.00577708	0	0.00351698	0.00488059	0	1.97443	1.01278	0	1.01278	83.1039
1536E-ol1-tr1	42.0451	39.8735		15.7391	43.2621	0.119351	0.219955	0.320979			99.535	1.63301	0.333278	0.00653631	0	0.00323783	0.00471726	0	1.98078	1.00961	0	1.00961	83.0504
1536E-ol1-tr1	43.0728	39.8678		15.6405	43.1649	0.134489	0.242764	0.304124			99.3546	1.63158	0.331645	0.00620159	0	0.00365352	0.00521359	0	1.97829	1.01085	0	1.01085	83.1071
1536E-ol1-tr1	43.9948	39.9711		15.6417	43.1322	0.131051	0.217879	0.316913			99.4108	1.62885	0.331367	0.00645647	0	0.00355687	0.00467488	0	1.97491	1.01255	0	1.01255	83.0954
1536E-ol1-tr1	45.0416	39.9697		15.5868	43.2138	0.138506	0.222171	0.283558			99.4145	1.63134	0.330083	0.00577482	0	0.00375783	0.00476523	0	1.97572	1.01214	0	1.01214	83.1712
1536E-ol1-tr1	46.0496	39.6866		15.4403	43.0806	0.115135	0.22876	0.298421			98.8498	1.63557	0.328844	0.00611213	0	0.00314155	0.0049345	0	1.9786	1.0107	0	1.0107	83.26
1536E-ol1-tr1	47.0794	39.9444		15.8019	43.3583	0.122859	0.248889	0.309527			99.7859	1.63295	0.333853	0.0062889	0	0.00332549	0.00532576	0	1.98174	1.00913	0	1.00913	83.0256
1536E-ol1-tr1	48.0216	39.7405		15.5539	43.1151	0.123028	0.230736	0.29228			99.0555	1.63418	0.330717	0.00597648	0	0.00335138	0.00496892	0	1.9792	1.0104	0	1.0104	83.1688
1536E-ol1-tr1	49.0495	39.8733		15.6771	43.2475	0.123078	0.229338	0.279874			99.4302	1.63344	0.332165	0.00570269	0	0.00334095	0.00492146	0	1.97957	1.01021	0	1.01021	83.1011
1536E-ol1-tr1	50.0869	40.1175		15.7251	43.314	0.128042	0.225426	0.294668			99.8047	1.62933	0.331833	0.00597984	0	0.00346164	0.00481793	0	1.97542	1.01229	0	1.01229	83.0798
1536E-ol1-tr1	51.0186	39.9997		15.564	43.3758	0.122859	0.228247	0.281987			99.5726	1.63466	0.329039	0.00573304	0	0.00332763	0.00488721	0	1.97765	1.01118	0	1.01118	83.2439
1536E-ol1-tr1	52.0266	39.8518		15.6943	43.145	0.136129	0.221509	0.278293			99.327	1.63138	0.332899	0.00567678	0	0.00369933	0.00475874	0	1.97841	1.01079	0	1.01079	83.0524
1536E-ol1-tr1	53.0737	39.7264		15.5038	43.1643	0.128989	0.227555	0.293117			99.0442	1.63597	0.329636	0.00599331	0	0.00351359	0.00490018	0	1.98001	1.00999	0	1.00999	83.2298
1536E-ol1-tr1	53.9955	39.87		15.6176	43.3833	0.138348	0.224195	0.310709			99.5442	1.63667	0.330521	0.00632366	0	0.00375111	0.00480552	0	1.98208	1.00896	0	1.00896	83.1983
--
1536E-ol3-tr1	5.02606	38.4912		19.8049	39.586	0.195091	0.30903	0.143916			98.5301	1.54138	0.432599	0.00302309	0	0.0054595	0.00683665	0	1.9893	1.00535	0	1.00535	78.0849
1536E-ol3-tr1	5.98449	38.7106		19.2479	39.9083	0.195772	0.315757	0.154579			98.5329	1.54919	0.41915	0.00323718	0	0.00546185	0.00696417	0	1.984	1.008	0	1.008	78.7054
1536E-ol3-tr1	7.02193	38.9991		18.5105	40.5548	0.17006	0.301707	0.177481			98.7136	1.56508	0.400737	0.00369507	0	0.00471678	0.0066154	0	1.98085	1.00958	0	1.00958	79.6148
1536E-ol3-tr1	7.9799	39.0329		17.9475	41.0609	0.179049	0.272776	0.208423			98.7015	1.58092	0.387642	0.00432914	0	0.00495451	0.00596709	0	1.98381	1.00809	0	1.00809	80.3084
1536E-ol3-tr1	9.0243	39.1054		17.3899	41.2984	0.16057	0.274502	0.200748			98.4295	1.58998	0.375578	0.0041695	0	0.00444294	0.00600453	0	1.98017	1.00991	0	1.00991	80.892
1536E-ol3-tr1	10.0421	39.3075		17.1783	41.8507	0.161694	0.251563	0.208423			98.9582	1.60051	0.368537	0.00430008	0	0.00444424	0.0054661	0	1.98326	1.00837	0	1.00837	81.2835
1536E-ol3-tr1	10.981	39.4286		16.7805	42.2756	0.161167	0.26305	0.21791			99.1268	1.61098	0.358715	0.00447973	0	0.00441391	0.00569525	0	1.98428	1.00786	0	1.00786	81.7883
1536E-ol3-tr1	12.0281	39.4858		16.4876	42.348	0.150647	0.241814	0.233495			98.9474	1.61414	0.352543	0.00480133	0	0.00412683	0.00523679	0	1.98085	1.00958	0	1.00958	82.0743
1536E-ol3-tr1	12.9865	39.4249		16.2014	42.4166	0.156757	0.243394	0.240556			98.6836	1.6193	0.346967	0.00495429	0	0.00430096	0.00527929	0	1.9808	1.0096	0	1.0096	82.354
1536E-ol3-tr1	14.0304	39.6481		16.0345	42.7007	0.145737	0.223447	0.260532			99.013	1.62268	0.341822	0.00534116	0	0.00398031	0.00482446	0	1.97865	1.01067	0	1.01067	82.6001
1536E-ol3-tr1	14.9694	39.4707		16.1486	42.7732	0.142502	0.237838	0.240138			99.013	1.62709	0.344604	0.00492805	0	0.0038959	0.00514039	0	1.98566	1.00717	0	1.00717	82.5224
1536E-ol3-tr1	16.0206	39.4048		16.0891	42.5919	0.165396	0.240648	0.251979			98.7438	1.6245	0.344246	0.00518479	0	0.00453382	0.00521494	0	1.98368	1.00816	0	1.00816	82.5144
1536E-ol3-tr1	16.9595	39.5691		16.0206	43.0713	0.13272	0.231924	0.269951			99.2956	1.63278	0.340693	0.00552076	0	0.00361595	0.00499528	0	1.9876	1.0062	0	1.0062	82.7363
1536E-ol3-tr1	18.0035	39.46		15.8972	43.0195	0.14135	0.230614	0.250031			98.9987	1.63504	0.338945	0.00512662	0	0.00386106	0.00497993	0	1.98795	1.00603	0	1.00603	82.8294
1536E-ol3-tr1	19.0505	39.5216		16.1088	42.9511	0.129357	0.243003	0.251303			99.2052	1.63039	0.343026	0.00514625	0	0.00352903	0.00524089	0	1.98733	1.00633	0	1.00633	82.6177
1536E-ol3-tr1	20.0089	39.508		15.837	42.8757	0.143035	0.253438	0.26087			98.878	1.63102	0.33796	0.00535361	0	0.00391054	0.00547765	0	1.98372	1.00814	0	1.00814	82.8357
1536E-ol3-tr1	21.0529	39.3477		15.86	42.8946	0.141338	0.234337	0.245025			98.723	1.6349	0.339108	0.0050382	0	0.00387166	0.00507465	0	1.988	1.006	0	1.006	82.8214
1536E-ol3-tr1	21.9887	39.5172		15.8913	42.8902	0.140908	0.231445	0.246938			98.918	1.63101	0.339004	0.00506597	0	0.00385108	0.0050006	0	1.98393	1.00803	0	1.00803	82.7918
1536E-ol3-tr1	23.0422	39.6212		15.8417	43.0068	0.133069	0.238033	0.290567			99.1314	1.63157	0.337144	0.00594689	0	0.00362822	0.00513075	0	1.98342	1.00829	0	1.00829	82.8749
1536E-ol3-tr1	23.9911	39.5864		15.789	43.0389	0.141521	0.232729	0.27222			99.0608	1.63358	0.336185	0.00557409	0	0.00386053	0.00501885	0	1.98422	1.00789	0	1.00789	82.9327
1536E-ol3-tr1	25.0255	39.6607		15.7938	42.9712	0.130822	0.234888	0.241152			99.0326	1.63083	0.336251	0.00493739	0	0.00356829	0.00506486	0	1.98065	1.00967	0	1.00967	82.9061
1536E-ol3-tr1	25.9868	39.5893		15.7662	43.0375	0.141143	0.2379	0.284671			99.0567	1.63354	0.335703	0.00582909	0	0.00385026	0.00513041	0	1.98405	1.00797	0	1.00797	82.9527
1536E-ol3-tr1	27.0312	39.8652		15.7644	43.0828	0.128583	0.240726	0.269599			99.3513	1.62909	0.334399	0.00549965	0	0.0034944	0.00517178	0	1.97766	1.01117	0	1.01117	82.9692
1536E-ol3-tr1	28.049	39.6029		15.5064	42.9445	0.125685	0.220787	0.291716			98.692	1.63369	0.330917	0.00598684	0	0.00343632	0.00477212	0	1.9788	1.0106	0	1.0106	83.1561
1536E-ol3-tr1	28.9879	39.8192		15.5298	43.1213	0.11869	0.232595	0.300941			99.1225	1.63286	0.329889	0.00614771	0	0.00323012	0.00500417	0	1.97713	1.01144	0	1.01144	83.1925
1536E-ol3-tr1	30.0319	39.6388		15.4885	43.1196	0.114703	0.233595	0.281106			98.8763	1.63713	0.329886	0.00575777	0	0.00312991	0.00503904	0	1.98094	1.00953	0	1.00953	83.2291
1536E-ol3-tr1	30.9936	39.9076		15.4079	43.2355	0.136965	0.239751	0.282257			99.21	1.63453	0.326769	0.00575668	0	0.00372143	0.00514977	0	1.97592	1.01204	0	1.01204	83.3391
1536E-ol3-tr1	32.028	39.7259		15.4156	43.2017	0.132931	0.24616	0.320785			99.0431	1.63714	0.327712	0.00655806	0	0.00362043	0.00530004	0	1.98034	1.00983	0	1.00983	83.3213
1536E-ol3-tr1	32.9764	39.807		15.3465	43.3295	0.138182	0.225959	0.325018			99.1722	1.639	0.325649	0.00663251	0	0.0037566	0.00485624	0	1.97989	1.01005	0	1.01005	83.4246
1536E-ol3-tr1	34.0276	39.9181		15.4043	43.5371	0.12335	0.22174	0.342994			99.5476	1.64087	0.325688	0.0069739	0	0.00334119	0.00474825	0	1.98162	1.00919	0	1.00919	83.4387
1536E-ol3-tr1	34.9666	39.7445		15.1775	43.5218	0.120241	0.218224	0.33422			99.1165	1.64625	0.322059	0.00682021	0	0.00326881	0.00468994	0	1.98309	1.00845	0	1.00845	83.6378
1536E-ol3-tr1	36.0105	39.7134		15.3001	43.4929	0.12588	0.221247	0.358981			99.2125	1.64489	0.324608	0.00732429	0	0.00342155	0.00475414	0	1.985	1.0075	0	1.0075	83.5183
1536E-ol3-tr1	37.0546	39.9588		15.171	43.4999	0.119585	0.204918	0.376407			99.3306	1.64113	0.321081	0.00766104	0	0.0032425	0.00439249	0	1.97751	1.01125	0	1.01125	83.6368
1536E-ol3-tr1	38.0162	39.6605		15.1939	43.634	0.116218	0.206981	0.35639			99.168	1.65032	0.322372	0.00727183	0	0.00315911	0.00444784	0	1.98757	1.00621	0	1.00621	83.6582
1536E-ol3-tr1	39.0602	39.9018		14.9013	43.5449	0.128426	0.218396	0.411808			99.1066	1.64515	0.315819	0.00839341	0	0.00348714	0.00468801	0	1.97754	1.01123	0	1.01123	83.8948
1536E-ol3-tr1	39.9991	39.8937		15.2562	43.9655	0.126362	0.222717	0.35598			99.8205	1.652	0.32158	0.00721602	0	0.00341241	0.00475473	0	1.98896	1.00552	0	1.00552	83.7057
1536E-ol3-tr1	41.0499	39.761		15.1131	43.9645	0.118312	0.221701	0.374566			99.5532	1.65594	0.319331	0.00761106	0	0.00320271	0.00474443	0	1.99082	1.00459	0	1.00459	83.8335
1536E-ol3-tr1	41.9988	39.7943		15.1244	43.8126	0.123159	0.211056	0.365998			99.4315	1.6519	0.319895	0.00744453	0	0.00333732	0.00452123	0	1.98709	1.00645	0	1.00645	83.7764
1536E-ol3-tr1	43.0331	40.0011		15.0353	43.7228	0.113337	0.224213	0.403065			99.4998	1.64606	0.317537	0.00818629	0	0.0030666	0.00479593	0	1.97964	1.01018	0	1.01018	83.8288
1536E-ol3-tr1	43.9917	39.8483		15.0159	43.7983	0.125944	0.223681	0.382905			99.395	1.65111	0.317553	0.00778728	0	0.00341228	0.00479098	0	1.98466	1.00767	0	1.00767	83.8696
1536E-ol3-tr1	45.0386	39.818		15.064	43.8182	0.109116	0.228416	0.379426			99.4172	1.65194	0.318586	0.0077169	0	0.00295649	0.00489263	0	1.98609	1.00695	0	1.00695	83.8325
1536E-ol3-tr1	46.0825	39.9773		14.8115	43.6814	0.108687	0.228388	0.380316			99.1876	1.64779	0.313436	0.00773971	0	0.00294666	0.00489501	0	1.97681	1.0116	0	1.0116	84.0183
1536E-ol3-tr1	46.9923	39.8054		15.1438	43.8574	0.117133	0.20831	0.411139			99.5432	1.6522	0.320037	0.0083557	0	0.00317137	0.00445866	0	1.98822	1.00589	0	1.00589	83.7729
1536E-ol3-tr1	48.0362	39.999		14.8529	43.7136	0.111122	0.204112	0.372577			99.2533	1.64794	0.31411	0.00757733	0	0.00301074	0.00437189	0	1.97701	1.01149	0	1.01149	83.9907
1536E-ol3-tr1	48.998	39.921		14.9157	43.9189	0.11078	0.205121	0.377127			99.4486	1.65352	0.315026	0.00765986	0	0.00299755	0.00438776	0	1.98359	1.0082	0	1.0082	83.997
1536E-ol3-tr1	50.0324	40.0747		14.8732	43.7248	0.118708	0.206287	0.398891			99.3966	1.64611	0.31411	0.00810142	0	0.00321188	0.00441244	0	1.97595	1.01203	0	1.01203	83.9758
1536E-ol3-tr1	50.9808	40.0351		14.9512	44.0026	0.113328	0.21479	0.349343			99.6664	1.6528	0.315038	0.00707894	0	0.00305933	0.00458385	0	1.98256	1.00872	0	1.00872	83.9906
1536E-ol3-tr1	52.0348	40.0085		15.008	44.0754	0.115086	0.217678	0.395331			99.82	1.65403	0.315948	0.00800356	0	0.00310397	0.00464127	0	1.98573	1.00714	0	1.00714	83.9619
1536E-ol3-tr1	53.0759	40.0623		14.958	43.9457	0.112541	0.23521	0.386329			99.7001	1.65044	0.315139	0.00782735	0	0.00303767	0.00501896	0	1.98146	1.00927	0	1.00927	83.9671
1536E-ol3-tr1	54.0149	40.1441		14.7202	43.9341	0.120837	0.233545	0.417179			99.57	1.65021	0.310168	0.00845348	0	0.00326201	0.00498407	0	1.97708	1.01146	0	1.01146	84.1782
1536E-ol3-tr1	55.0588	40.169		14.965	43.932	0.124207	0.221063	0.393236			99.8045	1.6478	0.31488	0.00795703	0	0.00334824	0.00471101	0	1.97869	1.01065	0	1.01065	83.9566
1536E-ol3-tr1	56.0206	39.9408		14.6976	43.8925	0.127828	0.202521	0.41227			99.2735	1.65396	0.31069	0.00838094	0	0.00346186	0.00433592	0	1.98083	1.00958	0	1.00958	84.186
1536E-ol3-tr1	57.0645	40.0985		14.5922	43.8378	0.125069	0.210782	0.410289			99.2746	1.65036	0.308174	0.00833287	0	0.00338397	0.00450857	0	1.97476	1.01262	0	1.01262	84.2651
--
1536E-ol4-	0	39.5106		14.8231	43.9376	0.123556	0.204776	0.353646			98.9533	1.66342	0.314812	0.00722288	0	0.00336185	0.00440474	0	1.99322	1.00339	0	1.00339	84.0862
1536E-ol4-	33.3082	39.4712		14.9278	44.0211	0.117459	0.215907	0.381988			99.1355	1.6649	0.316716	0.00779387	0	0.00319273	0.00463949	0	1.99725	1.00138	0	1.00138	84.0173
1536E-ol4-	251.441	38.7209		17.4933	41.5305	0.143383	0.274691	0.213548			98.3763	1.60248	0.378654	0.00444524	0	0.00397622	0.00602206	0	1.99558	1.00221	0	1.00221	80.887
1536E-ol4-	267.87	38.7424		17.9632	40.8006	0.150925	0.278002	0.19011			98.1252	1.58107	0.390493	0.00397433	0	0.00420333	0.00612079	0	1.98586	1.00707	0	1.00707	80.1937
--											0	#DIV/0!	#DIV/0!	#DIV/0!	#DIV/0!	#DIV/0!	#DIV/0!	#DIV/0!	#DIV/0!	#DIV/0!	#DIV/0!	#DIV/0!	#DIV/0!
1537-ol2-tr1	1.03759	38.5438	0.045251	20.4152	39.3437	0.207727	0.33614	0.064094	0.006614	0.02837	99.0322	1.52759	0.444662	0.00134253	0.000136203	0.00579658	0.00741526	0.000625532	1.98837	1.00386	0.001389	1.00525	77.4541
1537-ol2-tr1	1.98635	38.8567	0.021663	19.1789	40.5914	0.19525	0.318821	0.065086	0.027673	0.004054	99.3065	1.56215	0.414054	0.0013513	0.000564853	0.00540041	0.00697124	8.85995e-05	1.99149	1.0031	0.000659099	1.00376	79.048
1537-ol2-tr1	3.027	39.0528	0.007966	18.1605	41.6394	0.176584	0.293365	0.098473	0.02391	0.017594	99.5215	1.59124	0.389319	0.00203013	0.000484623	0.00484989	0.00636966	0.000381818	1.99566	1.00109	0.000240667	1.00133	80.343
1537-ol2-tr1	3.97577	39.0787	0.019195	17.749	42.0677	0.168232	0.287749	0.120842	0.029247	0.02845	99.5303	1.60458	0.37978	0.0024866	0.000591679	0.00461179	0.00623594	0.000616247	1.99854	0.999867	0.000578822	1.00045	80.8613
1537-ol2-tr1	5.03339	39.2174	0.028908	17.3075	42.2967	0.174066	0.290783	0.115788	0.014504	0.047403	99.5157	1.60964	0.369491	0.00237718	0.000292754	0.00476086	0.00628735	0.00102445	1.99431	1.00113	0.000869732	1.002	81.3307
1537-ol2-tr1	5.97131	39.2202	0.020091	17.2539	42.3916	0.16796	0.27742	0.150563	0.010615	0.024415	99.5092	1.61328	0.368351	0.00309117	0.00021426	0.00459391	0.00599849	0.000527649	1.99591	1.00122	0.00060447	1.00182	81.4117
1537-ol2-tr1	7.00185	39.25	0.031762	17.2883	42.4719	0.165278	0.262111	0.113933	0.006706	0.017631	99.6133	1.61443	0.368652	0.00233638	0.000135199	0.00451524	0.00566081	0.000380588	1.99622	1.0008	0.000954487	1.00175	81.4102
1537-ol2-tr1	7.94765	39.1691	0.022166	17.4192	42.4722	0.166693	0.25806	0.102878	0.011728	0	99.673	1.61488	0.371544	0.00211025	0.000236512	0.00455514	0.00557485	0	1.99988	0.99901	0.000666298	0.999676	81.2959
1537-ol2-tr1	8.99099	39.0461	0.017575	17.4602	42.2244	0.178093	0.286278	0.090302	0.017019	0.06099	99.415	1.61012	0.373499	0.00185766	0.000344207	0.00488078	0.00620237	0.00132073	1.99888	0.998761	0.000529827	0.99929	81.1708
1537-ol2-tr1	10.0286	39.2904	0.020199	17.6738	42.105	0.144277	0.270684	0.07367	0.021723	0.066352	99.6303	1.60205	0.377241	0.0015122	0.000438384	0.00394537	0.00585168	0.00143369	1.99179	1.00281	0.000607599	1.00342	80.9406
1537-ol2-tr1	10.9864	39.2682	0.025671	17.7955	42.0913	0.157222	0.261387	0.093495	0.031753	0.03386	99.7829	1.60048	0.37959	0.00191789	0.000640377	0.00429655	0.00564701	0.000731149	1.99378	1.00159	0.000771695	1.00236	80.8295
1537-ol2-tr1	12.0179	39.211	0.012836	17.6849	42.0733	0.167961	0.297424	0.119569	0.008639	0.041989	99.6365	1.60197	0.377742	0.00245607	0.000174463	0.00459625	0.00643426	0.000907908	1.99464	1.00148	0.000386385	1.00187	80.9193
1537-ol2-tr1	12.9703	38.8787	0.018609	17.4623	42.1942	0.148738	0.246036	0.098028	0.017287	0.035223	99.1463	1.61382	0.37467	0.00202268	0.000350681	0.00408857	0.00534657	0.000765046	2.00197	0.997476	0.000562689	0.998039	81.158
1537-ol2-tr1	14.0137	38.994	0.02597	17.4131	42.2432	0.163747	0.243687	0.130524	0.034834	0.008122	99.2911	1.61301	0.372994	0.00268872	0.000705464	0.00449367	0.00528673	0.000176117	2.00001	0.998773	0.000783963	0.999557	81.2189
1537-ol2-tr1	14.9595	38.9984	0.018144	17.4427	42.2167	0.144456	0.275901	0.116716	-0.00278	0.03113	99.2866	1.61203	0.373635	0.00240433	-5.63022e-05	0.00396435	0.00598573	0.000675037	1.99951	0.998906	0.000547729	0.999454	81.1834
1537-ol2-tr1	16.0138	39.0151	0.007086	17.2582	42.3669	0.159735	0.267103	0.090503	0.015344	0.024387	99.2138	1.61751	0.369625	0.00186405	0.000310707	0.00438297	0.00579394	0.000528735	2.0002	0.999176	0.000213878	0.99939	81.3991
1537-ol2-tr1	16.9554	39.107	0.022414	17.1732	42.3656	0.154466	0.261894	0.155275	0.034573	0.020308	99.323	1.61516	0.367281	0.00319359	0.000699086	0.00423236	0.00567287	0.000439672	1.99722	1.00011	0.000675562	1.00078	81.4733
1537-ol2-tr1	18.0097	39.1179	0.013296	16.9131	42.7496	0.159123	0.273623	0.138455	0.014534	0.012203	99.4164	1.62652	0.36099	0.00284191	0.000293294	0.00435119	0.005915	0.000263665	2.00165	0.998371	0.000399937	0.99877	81.837
1537-ol2-tr1	19.0291	39.1502	0.014022	16.6598	42.831	0.13444	0.255974	0.130864	0.013979	0.044728	99.2237	1.63022	0.355715	0.00268709	0.000282199	0.00367759	0.00553552	0.000966777	1.99886	0.999564	0.000421931	0.999986	82.0882
1537-ol2-tr1	19.9749	39.1345	0.022564	16.5764	42.7736	0.15459	0.231622	0.140295	0.017607	0.017609	99.0669	1.63013	0.354392	0.00288446	0.000355897	0.00423425	0.00501537	0.000381103	1.99736	1.00045	0.000679842	1.00113	82.1423
1537-ol2-tr1	21.0091	39.1658	0.025944	16.3983	43.1039	0.144339	0.249803	0.150798	0.018549	0.019056	99.2765	1.6382	0.349619	0.00309187	0.000373906	0.00394259	0.00539415	0.000411284	2.00103	0.998497	0.000779527	0.999276	82.4119
1537-ol2-tr1	21.9615	39.0542	0.016614	16.4332	43.1251	0.160052	0.244698	0.159138	0.003092	0.03812	99.2361	1.64042	0.350664	0.00326567	6.23814e-05	0.00437555	0.00528846	0.000823448	2.00493	0.996508	0.000499623	0.997008	82.3882
1537-ol2-tr1	23.0049	39.1512	0.024146	15.9067	42.9504	0.133632	0.268362	0.164443	0.027027	0.061283	98.7062	1.63789	0.340285	0.00338305	0.000546647	0.00366248	0.00581452	0.00132714	1.99327	1.0015	0.000727959	1.00223	82.798
1537-ol2-tr1	23.9507	39.1203	0.030872	16.0653	43.4785	0.158993	0.231069	0.176907	0.03493	0.133512	99.4551	1.64701	0.341393	0.00361527	0.000701796	0.00432859	0.00497322	0.00287211	2.00536	0.994059	0.000924548	0.994984	82.8307
1537-ol2-tr1	24.9974	39.0141	0.016015	15.6906	43.4491	0.144655	0.219364	0.198381	0.034924	0.028596	98.7862	1.65512	0.3353	0.00407684	0.000705609	0.00396031	0.00474776	0.000618604	2.00434	0.996917	0.000482302	0.997399	83.1543
1537-ol2-tr1	26.0517	39.1243	0.02507	15.4797	43.6295	0.128095	0.234137	0.216656	0.013258	0.062687	98.9039	1.65791	0.329982	0.00444148	0.000267209	0.00349834	0.00505507	0.00135275	2.00233	0.997281	0.000753148	0.998034	83.4005
1537-ol2-tr1	26.9975	39.1111	0.03576	15.6959	43.6718	0.137407	0.236727	0.183167	0.033553	0.122615	99.2509	1.65508	0.333695	0.0037449	0.000674436	0.00374261	0.00509731	0.00263889	2.00511	0.994276	0.00107142	0.995348	83.2211
1537-ol2-tr1	28.0408	39.3479	0.021207	15.5504	43.8306	0.137617	0.241186	0.211055	0.038355	0.014984	99.4123	1.65729	0.329844	0.00430519	0.000769192	0.00373974	0.00518142	0.000321742	2.00181	0.998003	0.000633934	0.998637	83.401
1537-ol2-tr1	28.9933	39.2446	0.018848	15.4692	43.9991	0.144798	0.233956	0.228759	0.041762	0.085853	99.4364	1.66294	0.32798	0.00466431	0.000837157	0.00393318	0.00502393	0.00184268	2.00664	0.994954	0.000563175	0.995517	83.5262
1537-ol2-tr1	30.0275	39.2114	0.01634	15.2813	43.9588	0.136647	0.243935	0.199052	0.043543	0.109163	99.2173	1.66342	0.324385	0.00406347	0.000873907	0.00371623	0.0052445	0.00234579	2.00437	0.995306	0.000488822	0.995795	83.6812
1537-ol2-tr1	30.9591	39.1296	0.024069	15.1083	43.854	0.144877	0.227688	0.180251	0.023777	0.177496	98.8643	1.6635	0.321496	0.00368865	0.00047837	0.00394968	0.00490716	0.00382352	2.00174	0.995657	0.0007218	0.996378	83.8037
1537-ol2-tr1	31.9906	39.2585	0.024357	15.2404	44.0093	0.141782	0.227393	0.223724	0.059089	0.094138	99.2901	1.66386	0.323232	0.0045631	0.00118487	0.00385249	0.00488455	0.00202114	2.00382	0.995624	0.000728015	0.996352	83.7334
1537-ol2-tr1	32.9393	39.1088	0.015006	15.0629	43.9955	0.140591	0.222852	0.253773	0.000286	0.087339	98.8947	1.66922	0.320597	0.00519429	5.75524e-06	0.00383364	0.00480394	0.0018818	2.00568	0.995335	0.000450106	0.995785	83.8881
1537-ol2-tr1	33.986	39.4155	0.017959	15.0436	44.0944	0.143003	0.197507	0.250894	0.028	0.034113	99.2097	1.66646	0.318939	0.00511536	0.000561255	0.00388422	0.004241	0.000732133	1.99964	0.999234	0.000536583	0.99977	83.9357
1537-ol2-tr1	34.9348	39.587	0.007272	14.9614	44.1599	0.131773	0.241117	0.224546	0.015573	0.036859	99.4055	1.66439	0.316333	0.00456569	0.000311308	0.00356944	0.00516332	0.000788913	1.99588	1.00085	0.000216683	1.00106	84.0294
1537-ol2-tr1	35.9754	39.5557	0.01635	15.0254	44.3992	0.140978	0.216075	0.237339	0.009633	0.039617	99.6613	1.66989	0.317019	0.00481568	0.000192162	0.00381077	0.00461736	0.000846164	2.00159	0.997957	0.000486156	0.998443	84.0446
1537-ol2-tr1	37.033	39.3462	0.010549	14.8193	44.1004	0.169775	0.246807	0.21993	0.014173	0.060107	99.0292	1.66838	0.314503	0.0044886	0.000284384	0.00461608	0.00530499	0.00129133	1.99967	0.99849	0.000315506	0.998805	84.1391
1537-ol2-tr1	37.9818	39.3464	0.017394	14.9361	44.1088	0.150619	0.20335	0.242952	0.031453	0.017767	99.0338	1.66954	0.317143	0.00496098	0.000631431	0.00409732	0.00437312	0.000381896	2.00073	0.999002	0.000520494	0.999522	84.0366
1537-ol2-tr1	39.0225	39.3136	0.014103	14.9088	44.0744	0.150414	0.233257	0.23558	0.022361	0.061409	99.0501	1.6678	0.31648	0.00480919	0.000448788	0.00409067	0.00501497	0.00131962	2.00066	0.997908	0.000421904	0.998329	84.0507
1537-ol2-tr1	39.9712	39.1223	0.034751	14.8979	44.1405	0.14007	0.214889	0.22368	0.007923	0.076402	98.866	1.67372	0.316895	0.00457559	0.00015934	0.00381714	0.0046295	0.00164516	2.00558	0.99508	0.00104173	0.996122	84.0805
1537-ol2-tr1	41.0088	39.0198	0.022727	15.0703	43.9902	0.12529	0.220057	0.231457	0.032225	0.062749	98.7462	1.67191	0.321309	0.00474571	0.000649592	0.00342232	0.00475189	0.00135432	2.00759	0.994788	0.000682877	0.995471	83.8798
1537-ol2-tr1	41.9666	39.1295	0.020492	14.9696	44.1399	0.145911	0.213813	0.241254	0.011313	0.046374	98.9296	1.67354	0.318392	0.00493464	0.000227497	0.00397596	0.00460591	0.000998482	2.0069	0.995175	0.000614235	0.99579	84.016
1537-ol2-tr1	42.9766	38.9562	0.019906	14.8729	44.1629	0.137784	0.220875	0.243221	0.013007	0.013636	98.6309	1.67969	0.317332	0.00499056	0.000262387	0.00376634	0.00477303	0.000294523	2.01093	0.993891	0.00059855	0.994489	84.1098
1537-ol2-tr1	43.9224	39.2384	0.029526	14.9902	44.1334	0.145342	0.205162	0.25423	0.020917	0.049077	99.0967	1.67022	0.318244	0.0051905	0.000419854	0.00395318	0.00441143	0.00105474	2.00408	0.996111	0.000883397	0.996995	83.9955
1537-ol2-tr1	44.9657	39.0047	0.002523	15.0475	44.0979	0.143542	0.214688	0.231681	0.011015	0.029977	98.7683	1.67583	0.32079	0.00474981	0.000222017	0.00392047	0.00463547	0.000646932	2.0105	0.994299	7.58005e-05	0.994375	83.9333
1537-ol2-tr1	46.0234	39.23	0.017088	14.8829	44.2858	0.134457	0.215927	0.256778	0.013021	0.015014	99.051	1.6763	0.316024	0.00524349	0.000261411	0.00365779	0.00464376	0.000322733	2.00645	0.996082	0.000511355	0.996593	84.1379
1537-ol2-tr1	46.9613	39.3316	0.023754	14.9184	44.3441	0.143957	0.223682	0.213291	0.022637	0.020464	99.2933	1.67411	0.315949	0.00434406	0.000453272	0.00390597	0.00479794	0.000438731	2.00498	0.996046	0.000708972	0.996755	84.1237
1537-ol2-tr1	48.0129	39.3432	0.004309	15.0322	44.2249	0.147291	0.220995	0.219041	0.008494	0.049152	99.2496	1.67089	0.318603	0.0044646	0.00017021	0.0039995	0.00474395	0.00105459	2.00393	0.997105	0.000128707	0.997234	83.9857
1537-ol2-tr1	48.9654	39.369	0.019607	14.9555	44.3984	0.150915	0.204518	0.223232	0.028875	0.042304	99.4286	1.67394	0.316315	0.00454051	0.000577413	0.00408934	0.00438107	0.000905762	2.00544	0.995673	0.000584425	0.996258	84.1068
1537-ol2-tr1	50.0087	39.3279	0.009955	15.001	44.2667	0.141351	0.216327	0.230844	0.013868	-0.00683	99.2278	1.67308	0.318057	0.00470688	0.000278	0.0038396	0.00464542	-0.000146595	2.00497	0.997079	0.000297457	0.997376	84.0264
1537-ol2-tr1	50.9545	39.4164	0.012753	14.9089	44.1466	0.152751	0.221053	0.222264	0.003112	0.06545	99.136	1.66838	0.316074	0.0045315	6.23776e-05	0.00414887	0.00474645	0.00140465	1.99909	0.999226	0.000381025	0.999607	84.0725
1537-ol2-tr1	51.9887	39.4727	0.003408	14.982	43.9677	0.137441	0.227067	0.232714	0.010171	0.024531	99.0292	1.66387	0.318054	0.00475098	0.000204146	0.00373809	0.00488219	0.000527182	1.99548	1.00201	0.00010196	1.00211	83.9523
1537-ol2-tr1	52.9502	39.3682	0.009356	14.9482	44.2637	0.124625	0.216909	0.207852	0.003398	0.019109	99.1671	1.6729	0.316926	0.00423792	6.81143e-05	0.00338514	0.00465775	0.000410129	2.0027	0.998063	0.000279549	0.998342	84.0727
1537-ol2-tr1	53.9844	39.3495	0.019584	14.7877	44.1974	0.148135	0.209775	0.226618	0.024054	0.034104	99.0045	1.67208	0.313839	0.0046252	0.000482659	0.00402779	0.0045091	0.0007327	2.00044	0.998595	0.000585742	0.999181	84.1968
1537-ol2-tr1	55.0149	39.2691	0.025356	14.8174	44.2763	0.154591	0.210952	0.24526	0.026573	0.021799	99.0873	1.67464	0.314389	0.0050044	0.000533067	0.00420225	0.00453324	0.000468216	2.00453	0.9963	0.000758184	0.997058	84.1938
1537-ol2-tr1	55.9498	39.2249	0.016745	15.0645	44.2751	0.156143	0.214112	0.219381	0.01383	0.087094	99.3193	1.67227	0.319188	0.00447013	0.000277051	0.00423855	0.00459476	0.00186807	2.00781	0.993797	0.000500006	0.994297	83.9721
1537-ol2-tr1	57.0042	39.2836	0.012595	14.801	44.0412	0.131536	0.233232	0.219837	0.019501	0.076302	98.8226	1.66926	0.314703	0.0044951	0.000392024	0.00358308	0.00502258	0.00164233	1.99917	0.998768	0.000377404	0.999145	84.1376
1537-ol2-tr1	57.9566	39.5079	0.010069	14.9301	44.2826	0.14933	0.231169	0.236267	0.018921	0.089848	99.4505	1.66827	0.31553	0.00480187	0.000378066	0.00404322	0.00494809	0.00192221	1.99978	0.998402	0.000299891	0.998702	84.0946
1537-ol2-tr1	58.9999	39.9908	0.0191	14.9258	44.8255	0.151572	0.252174	0.243594	0.025149	0.057194	100.474	1.67041	0.31202	0.00489712	0.000497063	0.00405943	0.00533918	0.00121034	1.99811	0.99965	0.000562699	1.00021	84.2608
1537-ol2-tr1	59.9457	38.4041	0.056485	14.8427	43.2699	0.169194	0.218583	0.243373	0.022012	0.050374	97.2881	1.66963	0.321287	0.0050662	0.00045049	0.0046921	0.0047921	0.00110383	2.00724	0.994034	0.0017231	0.995757	83.8624
1537-ol2-tr1	60.9924	39.2128	0.010955	14.9226	44.1413	0.138189	0.221601	0.222511	0.024542	0.088421	98.943	1.67229	0.317144	0.00454771	0.000493137	0.00376259	0.00476994	0.00190231	2.00414	0.996513	0.000328112	0.996841	84.0586
1537-ol2-tr1	61.9412	38.9405	0.015878	15.0484	44.2111	0.157194	0.206348	0.236847	0.009598	0.017702	98.8588	1.67912	0.320616	0.0048528	0.00019334	0.00429075	0.00445271	0.000381796	2.01419	0.992065	0.000476748	0.992542	83.967
1537-ol2-tr1	62.9727	38.9134	0.016891	14.8349	44.1956	0.143117	0.239924	0.199935	0.007057	0.150987	98.7246	1.67831	0.316027	0.00409598	0.000142136	0.003906	0.00517658	0.00325606	2.01135	0.991248	0.000507099	0.991755	84.1538
1537-ol2-tr1	64.016	38.8646	0.020591	15.085	43.9668	0.144029	0.216728	0.208687	0.020017	0.141413	98.7267	1.6716	0.321734	0.00428033	0.000403643	0.00393554	0.00468163	0.0030532	2.01081	0.991174	0.00061891	0.991793	83.8595
1537-ol2-tr1	64.9685	39.25	0.00874	15.0605	44.3333	0.142144	0.221414	0.246236	0.019183	0.176843	99.4793	1.67141	0.318521	0.00500818	0.000383585	0.0038515	0.00474279	0.00378618	2.0081	0.992619	0.000260501	0.992879	83.9934
1537-ol2-tr1	66.0201	38.9769	0.034373	15.0188	44.3056	0.148935	0.227556	0.230784	0.011562	0.175392	99.128	1.67698	0.318896	0.00471248	0.00023211	0.00405148	0.00489364	0.00376997	2.0135	0.989613	0.00102856	0.990641	84.0222
1537-ol2-tr1	66.9334	38.9014	0.015692	14.9361	44.0843	0.131479	0.209761	0.236951	0.015222	0.176673	98.7399	1.67448	0.318258	0.00485546	0.000306662	0.00358923	0.00452686	0.00381089	2.01045	0.991178	0.000471215	0.991649	84.0291
1537-ol2-tr1	67.985	39.1462	0.023359	14.725	44.1185	0.136846	0.226312	0.228587	0.02313	0.187506	98.8439	1.67134	0.312929	0.00467166	0.000464742	0.00372584	0.0048711	0.00403384	2.00258	0.994771	0.000699588	0.995471	84.2295
1537-ol2-tr1	68.9338	39.2279	0.014065	15.0643	44.1456	0.147739	0.220108	0.244661	0.034971	0.182232	99.2873	1.6675	0.319208	0.00498562	0.000700615	0.00401072	0.00472379	0.00390898	2.00515	0.993948	0.000420014	0.994368	83.9328
1537-ol2-tr1	69.9805	38.9124	0.012579	14.8261	43.978	0.156722	0.212364	0.227422	0.021432	0.161746	98.5183	1.67333	0.31646	0.00466826	0.000432515	0.00428573	0.00459096	0.00349494	2.00745	0.993172	0.000378388	0.99355	84.0958
1537-ol2-tr1	71.012	39.1615	0.02576	14.9806	44.1574	0.125175	0.220805	0.253657	0.036099	0.15366	99.1337	1.67028	0.317878	0.00517615	0.000724223	0.00340291	0.00474536	0.0033007	2.00587	0.993651	0.000770327	0.994421	84.0114
1537-ol2-tr1	71.9698	39.2221	0.022185	14.9614	44.3332	0.157612	0.198971	0.221529	0.045097	0.171159	99.3655	1.67248	0.316629	0.00450856	0.000902343	0.00427336	0.00426479	0.00366684	2.00734	0.992551	0.000661662	0.993212	84.0819
1537-ol2-tr1	73.0074	38.9304	0.01377	15.0871	44.2215	0.142936	0.227448	0.212514	0.016899	0.149446	98.9849	1.67688	0.320938	0.00434743	0.000339877	0.00389546	0.00490035	0.0032182	2.0142	0.990257	0.000412808	0.99067	83.9356
1537-ol2-tr1	73.9562	38.8129	0.023089	14.9817	44.1743	0.13281	0.201655	0.265819	0.013514	0.104554	98.7084	1.67983	0.319596	0.00545326	0.000272565	0.00362972	0.00435692	0.00225785	2.01536	0.990057	0.000694135	0.990752	84.0156
1537-ol2-tr1	74.9968	38.7068	0.028725	14.8747	44.209	0.134974	0.21052	0.215303	0.016029	0.172457	98.5839	1.6822	0.317512	0.00441969	0.000323493	0.00369117	0.0045513	0.00372655	2.01672	0.987969	0.000864113	0.988833	84.1221
1537-ol2-tr1	75.9456	38.8667	0.02155	14.919	44.3012	0.165811	0.220587	0.229408	0.035919	0.109087	98.8616	1.68153	0.317669	0.00469756	0.000723111	0.00452325	0.00475712	0.00235137	2.0161	0.989591	0.000646666	0.990238	84.1102
1537-ol2-tr1	77.0032	38.7662	0.013665	14.7225	44.0131	0.138576	0.198966	0.205992	0.011038	0.120026	98.2148	1.6795	0.315155	0.00424055	0.000223398	0.00380043	0.00431371	0.00260095	2.01031	0.992292	0.000412241	0.992705	84.2
1537-ol2-tr1	77.9381	39.1718	0.024527	15.0206	44.2131	0.143616	0.222741	0.231194	0.018408	0.139243	99.2444	1.67083	0.318429	0.00471337	0.000368959	0.0039006	0.00478251	0.00298822	2.00714	0.992986	0.000732772	0.993718	83.9925
1537-ol2-tr1	78.9705	38.7168	0.02451	14.6429	44.0435	0.140539	0.232235	0.203477	0.026612	0.126834	98.2051	1.68071	0.313462	0.00418892	0.000538618	0.0038544	0.00503518	0.00274857	2.01146	0.991062	0.000739434	0.991801	84.2811
1537-ol2-tr1	80.0112	38.8219	0.021398	14.8524	44.2042	0.143224	0.20446	0.213036	0.026876	0.115913	98.6167	1.68112	0.316868	0.00437083	0.000542116	0.00391471	0.00441793	0.00250338	2.01399	0.99038	0.000643358	0.991023	84.1407
1537-ol2-tr1	80.96	39.1046	0.019166	14.8811	44.1951	0.124376	0.221846	0.252234	0.024907	0.117355	98.9312	1.67475	0.316341	0.00515649	0.000500597	0.00338735	0.00477642	0.00252544	2.00725	0.994014	0.000574184	0.994588	84.1121
1537-ol2-tr1	81.9976	39.1566	0.017687	14.8204	44.2021	0.150316	0.231088	0.216849	0.016717	0.139291	98.9434	1.67387	0.314835	0.00443007	0.000335759	0.00409102	0.004972	0.00299544	2.00538	0.994655	0.000529513	0.995184	84.1688
1537-ol2-tr1	82.9524	39.0784	0.003569	15.0169	44.2769	0.169723	0.230282	0.2315	0.02889	0.143359	99.2196	1.67435	0.318562	0.00472275	0.000579439	0.00461272	0.00494771	0.0030786	2.01162	0.991276	0.000106699	0.991383	84.0152
1537-ol2-tr1	83.9867	38.915	0.011604	14.6627	44.1881	0.123825	0.209119	0.224555	0.028646	0.187184	98.5622	1.67913	0.312564	0.00460338	0.000577344	0.0033817	0.0045149	0.00403931	2.00903	0.99194	0.000348603	0.992289	84.3066
1537-ol2-tr1	84.9391	39.2918	0.005047	14.9365	44.3233	0.142498	0.224836	0.222621	0.026028	0.121383	99.2807	1.67334	0.316335	0.00453413	0.000521177	0.00386642	0.00482274	0.00260238	2.00577	0.995047	0.000150636	0.995198	84.1012
1537-ol2-tr1	85.9824	38.7775	0.024188	14.8131	44.0418	0.150425	0.203779	0.236737	0.032222	0.132127	98.4785	1.67721	0.316457	0.00486367	0.000650829	0.00411709	0.00440918	0.00285742	2.01185	0.990585	0.000728227	0.991313	84.1269
1537-ol2-tr1	86.9282	38.7918	0.02344	14.7947	44.1771	0.150125	0.215204	0.218257	0.012714	0.144326	98.5695	1.6805	0.315714	0.00447904	0.000256517	0.00410433	0.00465123	0.00311778	2.01363	0.989854	0.000704926	0.990558	84.1844
--											0	#DIV/0!	#DIV/0!	#DIV/0!	#DIV/0!	#DIV/0!	#DIV/0!	#DIV/0!	#DIV/0!	#DIV/0!	#DIV/0!	#DIV/0!	#DIV/0!
1537-ol3-tr1	0.999451	40.3024		22.5462	35.8312	0.297722	0.388625	0.033943			99.4001	1.39148	0.491174	0.000711119	0	0.00830951	0.00857478	0	1.90025	1.04987	0	1.04987	73.9106
1537-ol3-tr1	1.98937	38.1716		20.3581	39.3225	0.222653	0.342422	0.045475			98.4627	1.53705	0.446405	0.000958945	0	0.00625493	0.00760471	0	1.99827	1.00087	0	1.00087	77.4935
1537-ol3-tr1	2.99492	38.3721		19.6688	40.1048	0.199981	0.3366	0.069738			98.752	1.55761	0.428534	0.00146119	0	0.00558211	0.00742765	0	2.00061	0.999693	0	0.999693	78.4238
1537-ol3-tr1	4.00581	38.612		18.7609	40.8466	0.187834	0.309274	0.070063			98.7867	1.57829	0.406659	0.00146048	0	0.00521619	0.0067897	0	1.99842	1.00079	0	1.00079	79.5129
1537-ol3-tr1	5.00526	38.7591		18.3045	41.2834	0.188601	0.270686	0.096909			98.9032	1.58947	0.395349	0.00201287	0	0.00521878	0.00592132	0	1.99797	1.00101	0	1.00101	80.0814
1537-ol3-tr1	5.99518	38.7972		17.6009	41.8776	0.191932	0.279833	0.091951			98.8394	1.60839	0.379219	0.00190521	0	0.00529792	0.00610639	0	2.00092	0.999539	0	0.999539	80.9208
1537-ol3-tr1	7.00607	38.7908		16.8298	42.1409	0.178693	0.273257	0.126191			98.3396	1.62119	0.363208	0.00261899	0	0.00494067	0.00597279	0	1.99793	1.00103	0	1.00103	81.6968
1537-ol3-tr1	8.00552	39.155		16.6554	42.7107	0.176078	0.254025	0.152639			99.1038	1.62805	0.356149	0.00313886	0	0.00482374	0.00550152	0	1.99766	1.00117	0	1.00117	82.0507
1537-ol3-tr1	8.99949	39.1858		16.2448	43.0953	0.174734	0.264183	0.155289			99.1201	1.63956	0.346702	0.00318722	0	0.00477773	0.00571053	0	1.99993	1.00003	0	1.00003	82.545
1537-ol3-tr1	9.99894	39.3461		15.9195	43.2776	0.167998	0.247246	0.167733			99.1262	1.64325	0.339091	0.00343586	0	0.00458452	0.00533392	0	1.9957	1.00215	0	1.00215	82.8944
1537-ol3-tr1	11.0098	39.4664		15.7689	43.2469	0.164396	0.235734	0.14001			99.0223	1.64174	0.335813	0.00286738	0	0.00448528	0.0050845	0	1.98999	1.005	0	1.005	83.0188
1537-ol3-tr1	12.0093	39.3068		15.6221	43.2334	0.161846	0.234132	0.189413			98.7477	1.6457	0.333592	0.0038897	0	0.00442773	0.00506369	0	1.99267	1.00366	0	1.00366	83.1459
1537-ol3-tr1	12.9992	39.3931		15.488	43.7433	0.157244	0.244202	0.187241			99.2131	1.65641	0.329002	0.00382502	0	0.00427936	0.0052539	0	1.99877	1.00061	0	1.00061	83.4291
1537-ol3-tr1	14.0161	39.3761		15.3418	43.7286	0.159479	0.214505	0.225901			99.0464	1.65764	0.326248	0.00461976	0	0.00434487	0.00461996	0	1.99748	1.00126	0	1.00126	83.5552
1537-ol3-tr1	15.0156	39.3657		15.4219	43.843	0.162073	0.222888	0.219188			99.2347	1.65965	0.327491	0.00447618	0	0.00440934	0.00479377	0	2.00082	0.999592	0	0.999592	83.5195
1537-ol3-tr1	16.0055	39.6908		15.3864	43.8976	0.165466	0.249041	0.228544			99.6179	1.65399	0.325219	0.00464556	0	0.00448074	0.00533138	0	1.99367	1.00316	0	1.00316	83.5683
1537-ol3-tr1	17.0049	39.5141		15.4312	43.65	0.158837	0.231577	0.233323			99.219	1.652	0.327621	0.00476387	0	0.00432042	0.00497964	0	1.99369	1.00316	0	1.00316	83.4503
1537-ol3-tr1	18.0158	39.5461		15.4863	43.7121	0.142558	0.232062	0.237934			99.3571	1.65237	0.328396	0.00485218	0	0.00387298	0.00498408	0	1.99447	1.00276	0	1.00276	83.4207
1537-ol3-tr1	19.0098	39.3551		15.595	43.4847	0.155338	0.239962	0.209954			99.0401	1.65039	0.332032	0.00429881	0	0.00423716	0.00517448	0	1.99613	1.00194	0	1.00194	83.2512
1537-ol3-tr1	20.0093	39.472		15.854	43.564	0.13788	0.243842	0.218496			99.4902	1.64752	0.336348	0.00445782	0	0.0037476	0.00523948	0	1.99732	1.00134	0	1.00134	83.0459
1537-ol3-tr1	21.0202	39.2198		15.88	43.2044	0.139335	0.237528	0.164578			98.8456	1.64504	0.339192	0.00338062	0	0.00381292	0.00513854	0	1.99657	1.00172	0	1.00172	82.9057
1537-ol3-tr1	22.0196	39.0741		16.3543	43.2248	0.156459	0.244536	0.163465			99.2177	1.64415	0.348969	0.00335435	0	0.00427718	0.00528478	0	2.00604	0.996982	0	0.996982	82.4913
1537-ol3-tr1	23.0095	39.0732		16.1537	42.9965	0.15856	0.252048	0.151086			98.7851	1.64082	0.345816	0.00311048	0	0.0043488	0.00546495	0	1.99956	1.00022	0	1.00022	82.5929
1537-ol3-tr1	24.009	39.2373		16.2412	43.1066	0.148421	0.254204	0.165583			99.1533	1.63906	0.34643	0.00339658	0	0.00405597	0.00549173	0	1.99843	1.00078	0	1.00078	82.5519
1537-ol3-tr1	25.0259	39.0634		16.2932	43.2214	0.154045	0.245541	0.178058			99.1556	1.64473	0.347815	0.00365538	0	0.004213	0.00530879	0	2.00572	0.997138	0	0.997138	82.5442
1537-ol3-tr1	26.0158	39.072		16.0235	43.1549	0.156145	0.232232	0.198621			98.8374	1.64535	0.342713	0.00408534	0	0.00427862	0.00503067	0	2.00146	0.999271	0	0.999271	82.7614
1537-ol3-tr1	27.0153	39.2397		16.0839	43.3197	0.166592	0.248217	0.176579			99.2347	1.64492	0.342606	0.0036172	0	0.00454633	0.00535507	0	2.00104	0.999479	0	0.999479	82.7621
1537-ol3-tr1	28.0262	39.1875		15.6849	43.2911	0.156839	0.224152	0.19183			98.7363	1.64907	0.335173	0.00394215	0	0.00429382	0.00485132	0	1.99733	1.00133	0	1.00133	83.1083
1537-ol3-tr1	29.0256	39.3553		15.77	43.7418	0.142638	0.235107	0.190463			99.4353	1.65491	0.3347	0.00388745	0	0.00387848	0.00505382	0	2.00243	0.998783	0	0.998783	83.1776
1537-ol3-tr1	30.0196	39.3016		15.6086	43.6241	0.152605	0.240184	0.202232			99.1293	1.65459	0.332104	0.00413799	0	0.00415988	0.00517587	0	2.00017	0.999916	0	0.999916	83.2836
1537-ol3-tr1	31.019	39.2315		15.5595	43.7715	0.141514	0.236395	0.208051			99.1485	1.65988	0.331	0.00425629	0	0.00385686	0.00509331	0	2.00409	0.997954	0	0.997954	83.3742
1537-ol3-tr1	32.0299	39.2808		15.6808	43.7172	0.152453	0.219483	0.219895			99.2706	1.6565	0.333313	0.00449499	0	0.00415167	0.00472514	0	2.00318	0.998408	0	0.998408	83.249
1537-ol3-tr1	33.0198	39.3088		15.4179	43.8135	0.149799	0.239836	0.225685			99.1555	1.66016	0.327727	0.00461339	0	0.00407942	0.00516335	0	2.00174	0.999128	0	0.999128	83.5138
1537-ol3-tr1	34.0193	39.1203		15.5055	43.7556	0.138709	0.238409	0.19518			98.9537	1.66248	0.330488	0.00400069	0	0.00378771	0.00514662	0	2.00591	0.997046	0	0.997046	83.4173
1537-ol3-tr1	35.035	39.2474		15.4806	43.7998	0.142903	0.230206	0.204226			99.1051	1.66095	0.329319	0.00417801	0	0.00389469	0.00495993	0	2.0033	0.998351	0	0.998351	83.4535
1537-ol3-tr1	36.0345	39.0871		15.2676	43.5674	0.150558	0.225667	0.20531			98.5036	1.66101	0.326532	0.00422274	0	0.00412535	0.00488824	0	2.00077	0.999613	0	0.999613	83.571
1537-ol3-tr1	37.0244	39.0903		15.3737	43.8018	0.148082	0.21276	0.210751			98.8374	1.66531	0.327888	0.00432262	0	0.00404625	0.00459587	0	2.00616	0.99692	0	0.99692	83.5496
1537-ol3-tr1	38.0238	39.1802		15.2639	43.9303	0.147272	0.234324	0.199364			98.9554	1.66713	0.32495	0.00408158	0	0.00401674	0.0050524	0	2.00523	0.997383	0	0.997383	83.6879
1537-ol3-tr1	39.0347	39.2318		15.4027	44.0346	0.139548	0.229052	0.225165			99.2629	1.66703	0.327108	0.0045986	0	0.00379683	0.00492673	0	2.00746	0.99627	0	0.99627	83.5965
1537-ol3-tr1	40.0308	39.2272		15.2665	43.9503	0.141929	0.231625	0.208709			99.0263	1.66656	0.324746	0.00426949	0	0.00386793	0.00499022	0	2.00443	0.997783	0	0.997783	83.6918
1537-ol3-tr1	41.0303	39.2387		15.1	44.0825	0.149137	0.241209	0.224909			99.0365	1.67041	0.320981	0.00459768	0	0.00406153	0.00519308	0	2.00524	0.997379	0	0.997379	83.8816
1537-ol3-tr1	42.0412	39.2417		15.0388	44.1366	0.13322	0.234435	0.227642			99.0124	1.6723	0.31965	0.00465311	0	0.00362771	0.00504677	0	2.00528	0.997361	0	0.997361	83.9529
1537-ol3-tr1	43.0406	38.958		15.5243	43.9707	0.141446	0.228141	0.201842			99.0244	1.67054	0.330864	0.00413694	0	0.00386217	0.0049246	0	2.01432	0.992838	0	0.992838	83.4684
1537-ol3-tr1	44.0305	39.114		15.026	43.9535	0.156462	0.218545	0.238809			98.7073	1.67087	0.320433	0.0048975	0	0.0042747	0.00472025	0	2.00519	0.997403	0	0.997403	83.9083
1537-ol3-tr1	45.0414	39.1948		15.0517	44.0522	0.158813	0.226454	0.216905			98.9009	1.67119	0.320324	0.00443919	0	0.00433005	0.00488106	0	2.00517	0.997417	0	0.997417	83.9156
1537-ol3-tr1	46.0449	39.0725		15.2039	44.1417	0.144868	0.226437	0.229054			99.0185	1.67447	0.323541	0.0046875	0	0.00394956	0.00488035	0	2.01153	0.994235	0	0.994235	83.8069
1537-ol3-tr1	47.0348	39.1192		15.2204	43.9466	0.143527	0.212891	0.20463			98.8472	1.66937	0.324338	0.00419344	0	0.00391839	0.00459472	0	2.00641	0.996795	0	0.996795	83.7319
1537-ol3-tr1	48.0342	38.943		15.1905	44.0511	0.133899	0.231685	0.230647			98.7808	1.67542	0.324104	0.00473249	0	0.00366009	0.00500656	0	2.01292	0.99354	0	0.99354	83.7909
1537-ol3-tr1	49.0451	38.9724		15.0637	43.8074	0.141852	0.229673	0.196539			98.4116	1.67074	0.322285	0.00404377	0	0.00388817	0.00497677	0	2.00594	0.997031	0	0.997031	83.8294
1537-ol3-tr1	50.0446	38.9692		14.9463	44.1753	0.143752	0.228263	0.216625			98.6794	1.67982	0.318833	0.00444394	0	0.00392867	0.00493168	0	2.01196	0.99402	0	0.99402	84.0476
1537-ol3-tr1	51.0407	39.0532		15.2343	43.9489	0.137245	0.225676	0.213632			98.813	1.67058	0.324853	0.00438087	0	0.00374941	0.00487393	0	2.00843	0.995783	0	0.995783	83.7202
1537-ol3-tr1	52.0516	39.0426		15.0617	43.955	0.145979	0.220429	0.221449			98.6472	1.67236	0.32147	0.00454538	0	0.00399171	0.00476502	0	2.00713	0.996435	0	0.996435	83.8767
1537-ol3-tr1	53.051	39.3593		15.1969	44.2093	0.142071	0.218528	0.229252			99.3554	1.67003	0.322042	0.00467197	0	0.00385714	0.00469023	0	2.0053	0.997352	0	0.997352	83.8339
1537-ol3-tr1	54.0409	39.09		15.1472	44.114	0.132901	0.217412	0.231942			98.9335	1.67419	0.322482	0.00474878	0	0.00362496	0.00468798	0	2.00973	0.995135	0	0.995135	83.849
1537-ol3-tr1	55.0404	39.1575		14.7993	44.1301	0.132301	0.238942	0.215507			98.6736	1.67616	0.315331	0.00441587	0	0.00361153	0.00515641	0	2.00467	0.997664	0	0.997664	84.1661
1537-ol3-tr1	56.0552	39.0812		15.0051	43.9001	0.132634	0.227601	0.218136			98.5648	1.67094	0.32039	0.00447917	0	0.00362826	0.00492203	0	2.00436	0.99782	0	0.99782	83.9107
1537-ol3-tr1	57.0547	39.0286		15.1411	43.9716	0.139351	0.22938	0.210429			98.7205	1.67241	0.323052	0.00431768	0	0.00380914	0.00495679	0	2.00854	0.99573	0	0.99573	83.8106
1537-ol3-tr1	58.0446	39.213		15.1243	43.8488	0.139219	0.223076	0.241529			98.7899	1.6657	0.3223	0.00494976	0	0.0038009	0.00481469	0	2.00157	0.999216	0	0.999216	83.7877
1537-ol3-tr1	59.0555	39.0754		15.2332	44.0813	0.135534	0.221786	0.235187			98.9824	1.67291	0.324306	0.00481512	0	0.0036967	0.0047822	0	2.01051	0.994744	0	0.994744	83.7621
1537-ol3-tr1	60.055	39.1095		15.0582	44.0431	0.126756	0.23743	0.236199			98.8112	1.67285	0.320847	0.00483986	0	0.00346016	0.00512378	0	2.00712	0.996439	0	0.996439	83.9069
1537-ol3-tr1	61.0449	39.0522		15.1866	43.8308	0.136439	0.236755	0.22025			98.663	1.66826	0.324258	0.00452246	0	0.00373225	0.00511987	0	2.00589	0.997054	0	0.997054	83.7262
1537-ol3-tr1	62.0504	39.0112		15.226	43.9312	0.140118	0.219729	0.217933			98.7462	1.67114	0.324916	0.00447237	0	0.00383073	0.004749	0	2.00911	0.995447	0	0.995447	83.7221
1537-ol3-tr1	63.0613	39.0084		15.1176	43.7988	0.13278	0.235875	0.220855			98.5143	1.66914	0.323191	0.0045406	0	0.00363673	0.00510726	0	2.00562	0.997191	0	0.997191	83.7783
1537-ol3-tr1	64.0608	39.0725		15.3542	43.856	0.154173	0.23717	0.190023			98.8641	1.66695	0.32739	0.0038965	0	0.00421162	0.00512186	0	2.00757	0.996216	0	0.996216	83.584
1537-ol3-tr1	65.0507	38.9546		15.0857	43.7577	0.149453	0.215067	0.210979			98.3735	1.66974	0.322929	0.0043432	0	0.00409872	0.00466278	0	2.00578	0.997111	0	0.997111	83.7942
1537-ol3-tr1	66.0655	39.201		15.3514	43.8541	0.148225	0.217335	0.208785			98.9808	1.66429	0.326823	0.00427458	0	0.00404285	0.00468623	0	2.00412	0.997942	0	0.997942	83.5859
1537-ol3-tr1	67.065	39.2349		15.2824	43.6445	0.122252	0.241088	0.197951			98.7231	1.6597	0.326015	0.00406101	0	0.00334122	0.00520897	0	1.99833	1.00084	0	1.00084	83.582
1537-ol3-tr1	68.0549	39.2535		15.3509	43.6649	0.150594	0.240204	0.204537			98.8646	1.65879	0.327143	0.00419185	0	0.00411163	0.00518458	0	1.99942	1.00029	0	1.00029	83.527
1537-ol3-tr1	69.0544	39.2064		15.3653	43.8134	0.137836	0.227105	0.202274			98.9523	1.66324	0.327215	0.0041425	0	0.0037606	0.00489834	0	2.00325	0.998374	0	0.998374	83.5608
1537-ol3-tr1	70.0653	39.2162		15.5971	43.7386	0.144661	0.22905	0.187379			99.113	1.65935	0.331943	0.00383504	0	0.00394433	0.00493718	0	2.00401	0.997995	0	0.997995	83.3303
1537-ol3-tr1	71.0647	39.2629		15.5601	43.7836	0.144422	0.223757	0.20637			99.1811	1.65958	0.33086	0.00421996	0	0.0039343	0.0048188	0	2.00341	0.998294	0	0.998294	83.3775
1537-ol3-tr1	72.0596	39.4078		15.5283	43.8324	0.145733	0.234405	0.193096			99.3417	1.65789	0.329481	0.00394012	0	0.00396156	0.00503736	0	2.00031	0.999844	0	0.999844	83.4213
1537-ol3-tr1	73.0705	39.2509		15.4954	43.6551	0.154272	0.241518	0.192334			98.9895	1.6574	0.33002	0.00393934	0	0.00420947	0.00520975	0	2.00078	0.999611	0	0.999611	83.3945
1537-ol3-tr1	74.0699	39.0907		15.5799	43.4514	0.132983	0.230912	0.188333			98.6742	1.65587	0.333068	0.0038719	0	0.00364222	0.0049997	0	2.00145	0.999275	0	0.999275	83.254
1537-ol3-tr1	75.0598	39.2344		15.6281	43.6558	0.162669	0.226784	0.208266			99.116	1.65649	0.332659	0.00426326	0	0.00443609	0.00488918	0	2.00274	0.998629	0	0.998629	83.2763
1537-ol3-tr1	76.0593	39.1417		15.6003	43.7812	0.151272	0.232507	0.178178			99.0852	1.66182	0.33218	0.00364858	0	0.00412669	0.00501426	0	2.00679	0.996607	0	0.996607	83.341
1537-ol3-tr1	77.0762	39.3474		15.764	43.5384	0.151798	0.245825	0.186708			99.2341	1.65045	0.335228	0.00381827	0	0.00413564	0.00529456	0	1.99892	1.00054	0	1.00054	83.1177
1537-ol3-tr1	78.0661	39.1667		15.7109	43.8	0.147606	0.228777	0.219426			99.2734	1.66045	0.334117	0.00448761	0	0.00402165	0.00492765	0	2.008	0.995998	0	0.995998	83.2487
1537-ol3-tr1	79.0656	39.2421		15.7581	43.745	0.151348	0.219968	0.185915			99.3024	1.65755	0.334955	0.00380038	0	0.00412156	0.00473557	0	2.00516	0.997421	0	0.997421	83.1892
1537-ol3-tr1	80.0765	39.1738		15.6399	43.6717	0.158046	0.238274	0.166265			99.048	1.65833	0.333158	0.00340601	0	0.00431322	0.0051407	0	2.00435	0.997827	0	0.997827	83.2709
1537-ol3-tr1	81.0759	39.1953		15.8268	43.5342	0.147256	0.241784	0.166618			99.112	1.65325	0.337169	0.00341355	0	0.00401911	0.00521689	0	2.00307	0.998464	0	0.998464	83.0604
--											0	#DIV/0!	#DIV/0!	#DIV/0!	#DIV/0!	#DIV/0!	#DIV/0!	#DIV/0!	#DIV/0!	#DIV/0!	#DIV/0!	#DIV/0!	#DIV/0!
1537-ol4-tr1	4.02421	38.3583		20.5316	39.3217	0.306529	0.35184	0.034272			98.9042	1.53093	0.448427	0.000719844	0	0.00857715	0.00778295	0	1.99644	1.00178	0	1.00178	77.3448
1537-ol4-tr1	5.02002	38.7903		19.8524	38.6673	0.697808	0.341729	0.06231			98.4118	1.50788	0.434292	0.00131086	0	0.0195572	0.00757147	0	1.97061	1.01469	0	1.01469	77.6389
1537-ol4-tr1	7.9754	38.9755		18.2862	40.2146	0.365457	0.314215	0.080346			98.2363	1.55801	0.397424	0.00167929	0	0.0101758	0.00691652	0	1.9742	1.0129	0	1.0129	79.6759
1537-ol4-tr1	8.96075	38.8684		18.1516	41.6185	0.201905	0.30709	0.102201			99.2497	1.59578	0.390434	0.00211406	0	0.00556394	0.00669003	0	2.00058	0.999708	0	0.999708	80.3428
1537-ol4-tr1	10.0411	37.607		17.9399	39.7802	0.262484	0.293909	0.099084			95.9826	1.58005	0.399732	0.00212316	0	0.00749297	0.00663272	0	1.99603	1.00199	0	1.00199	79.8093
1537-ol4-tr1	11.0218	38.8029		17.3035	42.0305	0.192414	0.263583	0.075705			98.6686	1.61464	0.372898	0.00156895	0	0.00531245	0.00575311	0	2.00017	0.999916	0	0.999916	81.2382
1537-ol4-tr1	12.0072	38.873		16.9088	42.2158	0.182072	0.269338	0.113002			98.562	1.6206	0.364133	0.00234026	0	0.00502335	0.00587455	0	1.99798	1.00101	0	1.00101	81.6533
1537-ol4-tr1	12.9964	38.9215		16.9005	42.5889	0.191099	0.257934	0.132516			98.9924	1.62799	0.36241	0.00273274	0	0.00525003	0.00560195	0	2.00398	0.998008	0	0.998008	81.7921
1537-ol4-tr1	13.9818	38.9313		16.5455	42.6955	0.169606	0.244731	0.148667			98.7353	1.63353	0.355115	0.00306855	0	0.00466373	0.00531996	0	2.00169	0.999153	0	0.999153	82.1428
1537-ol4-tr1	14.9521	39.1646		16.4767	42.7768	0.166673	0.256628	0.127394			98.9688	1.63119	0.352462	0.00262072	0	0.00456783	0.00556002	0	1.9964	1.0018	0	1.0018	82.2317
1537-ol4-tr1	15.9374	39.1038		16.0924	43.0014	0.169483	0.240551	0.148031			98.7557	1.64083	0.344467	0.00304726	0	0.00464788	0.00521511	0	1.99821	1.0009	0	1.0009	82.6491
1537-ol4-tr1	17.0283	39.1455		16.04	43.1771	0.168013	0.249776	0.146204			98.9266	1.64431	0.342674	0.00300376	0	0.00459856	0.00540451	0	1.99999	1	0	1	82.7541
1537-ol4-tr1	18.0091	39.2293		15.9904	43.0987	0.169148	0.246779	0.166119			98.9004	1.64107	0.341562	0.00341239	0	0.00462891	0.00533885	0	1.99602	1.00199	0	1.00199	82.7724
1537-ol4-tr1	18.984	38.9166		15.9678	43.3179	0.167496	0.254456	0.177755			98.802	1.65262	0.341741	0.0036585	0	0.0045926	0.00551562	0	2.00813	0.995934	0	0.995934	82.8647
1537-ol4-tr1	19.9732	39.1161		15.9835	43.3216	0.17049	0.249326	0.206547			99.0476	1.64813	0.341118	0.00423917	0	0.00466158	0.00538926	0	2.00354	0.998232	0	0.998232	82.8519
1537-ol4-tr1	20.9586	39.2783		15.9772	43.1197	0.158474	0.226426	0.204085			98.9642	1.64062	0.341018	0.00418907	0	0.00433348	0.00489478	0	1.99505	1.00247	0	1.00247	82.7911
1537-ol4-tr1	21.9393	38.9954		16.1699	42.9735	0.160916	0.234518	0.192083			98.7263	1.64158	0.346508	0.00395844	0	0.00441782	0.00508993	0	2.00155	0.999225	0	0.999225	82.5708
1537-ol4-tr1	22.9247	39.013		16.6079	42.8776	0.176209	0.236636	0.182887			99.0942	1.63509	0.355281	0.00376244	0	0.00482934	0.00512705	0	2.00409	0.997954	0	0.997954	82.15
1537-ol4-tr1	24.005	38.8243		16.9503	42.5438	0.142381	0.273541	0.134346			98.8687	1.62895	0.364079	0.00277506	0	0.00391807	0.00595073	0	2.00568	0.997162	0	0.997162	81.7324
1537-ol4-tr1	24.9858	39.0399		17.3505	42.2046	0.159877	0.277571	0.079226			99.1117	1.6135	0.372106	0.001634	0	0.00439282	0.00602919	0	1.99766	1.00117	0	1.00117	81.2598
1537-ol4-tr1	25.9711	38.8592		17.3894	42.117	0.167989	0.269301	0.088049			98.8909	1.61482	0.374021	0.00182123	0	0.00462908	0.0058665	0	2.00116	0.999422	0	0.999422	81.194
1537-ol4-tr1	26.9569	38.7351		17.8116	41.9125	0.157263	0.284278	0.088544			98.9893	1.60903	0.383591	0.00183381	0	0.00433905	0.00620067	0	2.00499	0.997503	0	0.997503	80.7494
1537-ol4-tr1	27.9423	38.7015		17.591	42.0989	0.157581	0.262921	0.103342			98.9152	1.61597	0.378791	0.00214001	0	0.00434726	0.00573408	0	2.00699	0.996507	0	0.996507	81.0107
1537-ol4-tr1	28.9335	38.7301		17.3928	42.0359	0.143292	0.275656	0.117949			98.6957	1.61559	0.374994	0.00244556	0	0.00395803	0.00601939	0	2.003	0.998499	0	0.998499	81.1616
1537-ol4-tr1	29.9996	38.8343		16.9358	42.5529	0.156235	0.260649	0.152355			98.8922	1.62889	0.363674	0.00314625	0	0.00429821	0.00566882	0	2.00567	0.997163	0	0.997163	81.7484
1537-ol4-tr1	30.9889	38.8817		16.8294	42.5617	0.141952	0.268059	0.142137			98.8249	1.6292	0.361386	0.00293521	0	0.00390523	0.00582992	0	2.00326	0.99837	0	0.99837	81.8453
1537-ol4-tr1	31.9802	38.8184		16.502	42.6858	0.150285	0.261422	0.165362			98.5833	1.63599	0.354796	0.00341906	0	0.00413961	0.00569264	0	2.00403	0.997983	0	0.997983	82.1781
1537-ol4-tr1	32.9655	39.0562		16.4103	43.0881	0.153798	0.257561	0.162577			99.1285	1.64089	0.350578	0.00334008	0	0.00420941	0.00557286	0	2.00459	0.997704	0	0.997704	82.396
1537-ol4-tr1	33.9548	39.0999		16.2062	43.1034	0.148062	0.233149	0.179195			98.9699	1.64225	0.346381	0.00368323	0	0.00405433	0.00504704	0	2.00142	0.999292	0	0.999292	82.5819
1537-ol4-tr1	34.9401	38.6402		16.2404	43.2	0.141405	0.243511	0.190216			98.6557	1.65371	0.348753	0.00392824	0	0.00389035	0.00529626	0	2.01558	0.992211	0	0.992211	82.5838
1537-ol4-tr1	36.0127	38.8668		15.8096	43.3644	0.148627	0.240408	0.204553			98.6344	1.65623	0.338731	0.00421472	0	0.00407975	0.0052169	0	2.00847	0.995763	0	0.995763	83.0207
1537-ol4-tr1	36.998	38.9768		15.8629	43.5015	0.150199	0.23548	0.196335			98.9232	1.65659	0.338874	0.00403351	0	0.00411079	0.00509495	0	2.0087	0.995649	0	0.995649	83.0178
1537-ol4-tr1	37.9873	38.7452		15.7602	43.5331	0.145857	0.246952	0.208184			98.6395	1.66297	0.337732	0.00429029	0	0.00400442	0.00535985	0	2.01435	0.992823	0	0.992823	83.1193
1537-ol4-tr1	38.968	38.8282		15.7877	43.5221	0.14106	0.213746	0.202142			98.6949	1.66112	0.33803	0.00416219	0	0.00386939	0.00463515	0	2.01181	0.994093	0	0.994093	83.0913
1537-ol4-tr1	39.9534	38.851		15.7218	43.3743	0.144502	0.239103	0.202194			98.5329	1.65765	0.33706	0.00416872	0	0.003969	0.00519183	0	2.00804	0.995981	0	0.995981	83.1023
1537-ol4-tr1	40.9427	38.8989		15.6597	43.5749	0.151013	0.235453	0.214617			98.7346	1.66151	0.334963	0.00441476	0	0.00413838	0.00510091	0	2.01013	0.994934	0	0.994934	83.2223
1537-ol4-tr1	41.8776	38.8531		15.801	43.5184	0.152909	0.231756	0.202441			98.7596	1.66009	0.338134	0.00416612	0	0.00419217	0.00502302	0	2.0116	0.994199	0	0.994199	83.0783
1537-ol4-tr1	42.9685	39.073		15.6371	43.6176	0.138819	0.231185	0.219669			98.9174	1.65911	0.333668	0.00450772	0	0.00379498	0.00499629	0	2.00607	0.996963	0	0.996963	83.2561
1537-ol4-tr1	43.9935	38.927		15.6494	43.3055	0.130076	0.229999	0.236505			98.4785	1.65509	0.335522	0.00487634	0	0.00357292	0.00499436	0	2.00406	0.997972	0	0.997972	83.1448
1537-ol4-tr1	44.9724	38.7251		15.7829	43.505	0.140978	0.236663	0.220112			98.6108	1.66261	0.338364	0.00453807	0	0.00387214	0.00513875	0	2.01453	0.992737	0	0.992737	83.0901
1537-ol4-tr1	45.9182	38.8947		15.5742	43.5149	0.149156	0.253612	0.204283			98.5909	1.66097	0.333484	0.0042066	0	0.00409178	0.00550008	0	2.00825	0.995873	0	0.995873	83.2794
1537-ol4-tr1	46.9479	38.6382		15.8459	43.5201	0.136968	0.228652	0.196476			98.5663	1.66456	0.339995	0.00405411	0	0.00376511	0.00496891	0	2.01735	0.991326	0	0.991326	83.0389
1537-ol4-tr1	47.8966	38.9079		15.9113	43.4481	0.132725	0.236307	0.179531			98.8159	1.65676	0.340361	0.00369321	0	0.00363739	0.00511966	0	2.00957	0.995213	0	0.995213	82.9574
1537-ol4-tr1	48.882	38.9917		15.7696	43.4915	0.135496	0.223186	0.193831			98.8053	1.65717	0.337078	0.00398439	0	0.00371055	0.00483177	0	2.00678	0.99661	0	0.99661	83.0975
1537-ol4-tr1	49.9623	38.9407		15.9747	43.3121	0.13962	0.24824	0.163014			98.7784	1.65242	0.341892	0.00335514	0	0.00382831	0.00538094	0	2.00688	0.996562	0	0.996562	82.8566
1537-ol4-tr1	50.9476	39.0081		15.9987	43.4191	0.130694	0.23278	0.180011			98.9694	1.65327	0.341738	0.00369775	0	0.00357657	0.00503598	0	2.00732	0.99634	0	0.99634	82.8703
1537-ol4-tr1	51.9284	38.8009		15.8006	43.4002	0.14319	0.231003	0.168451			98.5443	1.65897	0.338817	0.00347372	0	0.00393375	0.00501694	0	2.01021	0.994895	0	0.994895	83.0404
1537-ol4-tr1	52.9103	38.9588		16.0146	43.566	0.138778	0.237146	0.192737			99.1081	1.65721	0.341737	0.00395522	0	0.00379401	0.00512532	0	2.01182	0.994089	0	0.994089	82.9042
1537-ol4-tr1	53.8995	38.6936		15.8244	43.3559	0.139919	0.229872	0.192057			98.4357	1.65989	0.339864	0.00396678	0	0.00384997	0.00500027	0	2.01258	0.993712	0	0.993712	83.0048
1537-ol4-tr1	54.8908	38.841		15.9212	43.4483	0.133846	0.251077	0.174311			98.7697	1.658	0.340825	0.00358848	0	0.00367083	0.00544368	0	2.01152	0.994238	0	0.994238	82.9487
1537-ol4-tr1	55.9569	38.826		15.9882	43.2753	0.140872	0.24781	0.159068			98.6373	1.65393	0.342785	0.0032797	0	0.00386945	0.00538109	0	2.00924	0.995379	0	0.995379	82.8325
1537-ol4-tr1	56.9462	38.7191		15.8847	43.3327	0.139983	0.227202	0.157652			98.4613	1.65861	0.341078	0.0032554	0	0.00385081	0.00494102	0	2.01174	0.994131	0	0.994131	82.9435
1537-ol4-tr1	57.942	38.6497		15.894	43.473	0.153392	0.23662	0.152828			98.5595	1.66295	0.341066	0.00315383	0	0.00421707	0.00514265	0	2.01653	0.991734	0	0.991734	82.9809
1537-ol4-tr1	58.9228	38.7403		15.9506	43.4645	0.134158	0.239012	0.17971			98.7083	1.66029	0.341801	0.00370338	0	0.00368311	0.00518735	0	2.01467	0.992665	0	0.992665	82.9278
1537-ol4-tr1	59.9081	38.8479		15.6369	43.4777	0.15334	0.232286	0.182435			98.5306	1.66091	0.335101	0.00375978	0	0.00421001	0.00504171	0	2.00902	0.995489	0	0.995489	83.2115
1537-ol4-tr1	60.8974	38.9265		15.6548	43.6418	0.130583	0.236642	0.186557			98.7769	1.66292	0.334628	0.00383492	0	0.00357605	0.00512315	0	2.01009	0.994957	0	0.994957	83.2481
1537-ol4-tr1	61.9699	38.8841		15.7437	43.8807	0.122134	0.233494	0.205376			99.0695	1.6683	0.33578	0.00421237	0	0.00333723	0.00504374	0	2.01668	0.991661	0	0.991661	83.2452
1537-ol4-tr1	62.9552	38.9298		15.5205	43.7745	0.125781	0.232603	0.223979			98.8072	1.66677	0.331517	0.00460084	0	0.00344205	0.00503205	0	2.01136	0.994319	0	0.994319	83.4099
1537-ol4-tr1	63.9445	38.6054		14.7087	43.2912	0.137509	0.202805	0.223062			97.1687	1.67036	0.318368	0.00464312	0	0.00381319	0.00444594	0	2.00163	0.999187	0	0.999187	83.9913
1537-ol4-tr1	64.9299	39.0255		15.2055	43.9947	0.130093	0.228315	0.217338			98.8014	1.67246	0.324267	0.00445725	0	0.00355433	0.00493135	0	2.00967	0.995163	0	0.995163	83.7601
1537-ol4-tr1	65.9106	39.2444		15.1059	44.1013	0.130299	0.204096	0.24283			99.0288	1.67104	0.321092	0.0049638	0	0.00354834	0.00439386	0	2.00504	0.997479	0	0.997479	83.882
1537-ol4-tr1	66.896	39.1543		15.0987	44.4857	0.132438	0.20465	0.253468			99.3293	1.68136	0.320129	0.00516818	0	0.00359749	0.00439467	0	2.01465	0.992677	0	0.992677	84.0054
1537-ol4-tr1	67.9763	39.2188		14.7884	44.0839	0.120984	0.219191	0.213735			98.645	1.67425	0.31507	0.00437916	0	0.0033023	0.00472975	0	2.00173	0.999134	0	0.999134	84.1619
1537-ol4-tr1	68.957	39.2814		14.6834	44.4021	0.118129	0.200212	0.240788			98.926	1.68083	0.311811	0.00491734	0	0.00321384	0.00430611	0	2.00508	0.997461	0	0.997461	84.3518
1537-ol4-tr1	69.9424	39.1919		14.5084	44.4478	0.133181	0.203008	0.265787			98.7501	1.6849	0.308523	0.00543541	0	0.00362838	0.00437232	0	2.00686	0.996572	0	0.996572	84.5229
1537-ol4-tr1	70.9213	39.0529		14.3969	44.5943	0.161433	0.219004	0.28302			98.7076	1.69147	0.306338	0.00579133	0	0.00440074	0.00471969	0	2.01272	0.993639	0	0.993639	84.6663
1537-ol4-tr1	71.9066	39.1868		14.3972	44.6236	0.132468	0.210823	0.283104			98.834	1.68964	0.305811	0.00578297	0	0.00360486	0.00453548	0	2.00938	0.995312	0	0.995312	84.6746
1537-ol4-tr1	72.8874	39.2118		14.3686	44.7033	0.1329	0.208962	0.260469			98.886	1.69131	0.304961	0.00531637	0	0.00361374	0.00449186	0	2.00969	0.995153	0	0.995153	84.7235
1537-ol4-tr1	73.8727	39.0876		14.3239	44.6858	0.130625	0.220495	0.255879			98.7043	1.69396	0.304608	0.00523292	0	0.00355884	0.00474906	0	2.01211	0.993945	0	0.993945	84.7587
1537-ol4-tr1	74.953	39.2159		14.2346	44.7492	0.128822	0.208119	0.310238			98.8469	1.69305	0.302118	0.00633221	0	0.00350286	0.00447376	0	2.00948	0.99526	0	0.99526	84.8576
1537-ol4-tr1	75.9384	39.3157		14.1063	44.7707	0.137091	0.213718	0.277249			98.8208	1.69267	0.299183	0.00565488	0	0.00372508	0.00459087	0	2.00582	0.997088	0	0.997088	84.9797
1537-ol4-tr1	76.9191	39.3278		14.0229	44.8886	0.125163	0.200668	0.298329			98.8635	1.6958	0.297182	0.00608008	0	0.00339831	0.00430717	0	2.00677	0.996616	0	0.996616	85.0886
1537-ol4-tr1	77.9084	39.2745		14.1034	44.9289	0.128226	0.215048	0.308615			98.9587	1.69684	0.298804	0.00628794	0	0.00348049	0.00461453	0	2.01003	0.994984	0	0.994984	85.0272
1537-ol4-tr1	78.8938	39.154		13.9413	44.9452	0.132806	0.221737	0.26502			98.6601	1.70152	0.296076	0.00541262	0	0.00361343	0.00476944	0	2.01139	0.994304	0	0.994304	85.1784
1537-ol4-tr1	79.871	39.4144		13.8427	44.8785	0.129395	0.222453	0.33332			98.8208	1.69479	0.293254	0.0067907	0	0.00351191	0.004773	0	2.00312	0.99844	0	0.99844	85.2491
1537-ol4-tr1	80.8668	39.359		14.0387	45.1124	0.14181	0.218114	0.275401			99.1454	1.6997	0.296721	0.00559778	0	0.00383999	0.00466911	0	2.01052	0.994738	0	0.994738	85.1373
1537-ol4-tr1	81.9401	39.2869		13.8149	44.8553	0.129229	0.217498	0.284966			98.5888	1.69774	0.293327	0.00581871	0	0.00351533	0.00467723	0	2.00508	0.99746	0	0.99746	85.2679
1537-ol4-tr1	82.9219	39.2925		13.8471	45.1844	0.132175	0.197713	0.305345			98.9592	1.70445	0.293022	0.00621386	0	0.00358338	0.00423746	0	2.01151	0.994247	0	0.994247	85.3304
1537-ol4-tr1	83.9132	39.231		13.8781	45.0071	0.119043	0.210161	0.260376			98.7058	1.70208	0.294425	0.00531221	0	0.00323557	0.00451571	0	2.00957	0.995216	0	0.995216	85.253
1537-ol4-tr1	84.9025	39.371		13.8898	45.1187	0.127298	0.197384	0.289568			98.9938	1.70115	0.293783	0.00588994	0	0.00344949	0.00422836	0	2.0085	0.995751	0	0.995751	85.2735
1537-ol4-tr1	85.8878	39.4259		13.7875	45.275	0.136254	0.215109	0.309635			99.1494	1.70383	0.291071	0.00628627	0	0.00368523	0.0045994	0	2.00947	0.995265	0	0.995265	85.4093
1537-ol4-tr1	86.8686	39.3141		13.8125	45.4789	0.125695	0.207626	0.284951			99.2238	1.71081	0.291481	0.0057828	0	0.00339828	0.00443762	0	2.01591	0.992043	0	0.992043	85.4426
1537-ol4-tr1	87.9453	39.1203		13.9808	46.4024	0.130867	0.230488	0.309532			100.174	1.73272	0.292863	0.00623545	0	0.00351208	0.00489002	0	2.04022	0.979892	0	0.979892	85.5418
1537-ol4-tr1	88.9346	38.7865		13.7847	46.8533	0.126478	0.206452	0.337904			100.095	1.75133	0.289048	0.00681389	0	0.00339773	0.00438451	0	2.05497	0.972515	0	0.972515	85.8336
1537-ol4-tr1	93.9478	39.0512		13.9272	44.5921	0.139286	0.197023	0.28342			98.1902	1.69615	0.297178	0.00581585	0	0.0038077	0.00425794	0	2.00721	0.996394	0	0.996394	85.0914
1537-ol4-tr1	94.9332	39.4427		14.1677	45.01	0.132455	0.210394	0.293135			99.2564	1.69455	0.29922	0.00595372	0	0.00358395	0.00450043	0	2.00781	0.996096	0	0.996096	84.9923
1537-ol4-tr1	95.9224	39.2422		14.0221	44.8964	0.138647	0.204071	0.308456			98.8119	1.69754	0.297419	0.00629185	0	0.00376763	0.00438396	0	2.00941	0.995296	0	0.995296	85.0915
1537-ol4-tr1	96.9078	39.4713		14.0974	44.9619	0.125268	0.206822	0.276994			99.1397	1.69378	0.297917	0.00562933	0	0.00339156	0.00442673	0	2.00514	0.997429	0	0.997429	85.042
1537-ol4-tr1	97.8781	39.2439		13.9249	44.9517	0.113491	0.200925	0.280706			98.7156	1.70015	0.295446	0.00572753	0	0.00308496	0.00431767	0	2.00872	0.995639	0	0.995639	85.1951
1537-ol4-tr1	98.8673	39.2523		13.8901	44.8946	0.135934	0.204073	0.286782			98.6638	1.6987	0.294831	0.00585395	0	0.00369656	0.00438715	0	2.00746	0.996268	0	0.996268	85.2106
1537-ol4-tr1	99.8527	39.2253		14.0796	44.6349	0.131158	0.214847	0.290793			98.5766	1.69183	0.299376	0.00594621	0	0.00357293	0.00462686	0	2.00535	0.997326	0	0.997326	84.9651
1537-ol4-tr1	100.925	39.2723		14.124	45.0574	0.130318	0.214691	0.297845			99.0966	1.69957	0.298866	0.00606092	0	0.00353285	0.0046011	0	2.01263	0.993685	0	0.993685	85.045
1537-ol4-tr1	101.911	39.2916		14.1363	44.8809	0.140939	0.217391	0.28691			98.954	1.69516	0.299523	0.00584614	0	0.00382585	0.00466515	0	2.00902	0.995491	0	0.995491	84.9839
1537-ol4-tr1	102.9	39.4941		14.0712	44.8641	0.140719	0.201008	0.290526			99.0617	1.69116	0.297551	0.00590806	0	0.00381228	0.004305	0	2.00273	0.998634	0	0.998634	85.038
1537-ol4-tr1	103.885	39.4071		14.0731	44.8327	0.129767	0.225318	0.27923			98.9472	1.69232	0.298005	0.00568624	0	0.00352046	0.00483235	0	2.00436	0.997818	0	0.997818	85.0273
1537-ol4-tr1	104.866	39.5453		14.14	44.8875	0.141651	0.215092	0.289436			99.219	1.68983	0.298615	0.00587821	0	0.00383252	0.00460062	0	2.00275	0.998623	0	0.998623	84.9825
1537-ol4-tr1	105.852	39.4007		14.247	44.7932	0.138262	0.199479	0.270319			99.049	1.69025	0.301584	0.0055029	0	0.00374965	0.00427673	0	2.00537	0.997316	0	0.997316	84.859
1537-ol4-tr1	106.837	39.3103		14.3269	44.7626	0.138126	0.228174	0.297285			99.0634	1.69032	0.303494	0.00605621	0	0.00374866	0.00489547	0	2.00851	0.995745	0	0.995745	84.7782
1537-ol4-tr1	107.913	39.3392		14.3097	44.874	0.135092	0.190364	0.287561			99.1359	1.69274	0.302811	0.00585195	0	0.00366246	0.00407995	0	2.00914	0.995428	0	0.995428	84.8257
1537-ol4-tr1	108.895	39.4373		14.2884	44.673	0.139963	0.22023	0.287732			99.0466	1.68612	0.302533	0.00585878	0	0.00379669	0.00472276	0	2.00303	0.998483	0	0.998483	84.787
--											0	#DIV/0!	#DIV/0!	#DIV/0!	#DIV/0!	#DIV/0!	#DIV/0!	#DIV/0!	#DIV/0!	#DIV/0!	#DIV/0!	#DIV/0!	#DIV/0!
1537-ol5-tr1	4.9801	38.2423		19.3186	40.3638	0.203685	0.326181	0.087996			98.5426	1.56927	0.421334	0.00184562	0	0.0056913	0.00720508	0	2.00534	0.997328	0	0.997328	78.8338
1537-ol5-tr1	5.97879	38.3392		18.5715	40.96	0.20047	0.307928	0.071106			98.4502	1.58804	0.40392	0.00148725	0	0.00558598	0.00678308	0	2.00582	0.997091	0	0.997091	79.7225
1537-ol5-tr1	6.9935	38.4017		18.0974	41.5371	0.201213	0.27942	0.131399			98.6482	1.60401	0.392043	0.00273741	0	0.00558439	0.00613063	0	2.01051	0.994745	0	0.994745	80.3591
1537-ol5-tr1	7.9777	38.6611		17.397	42.0252	0.190624	0.28621	0.125847			98.686	1.61605	0.375289	0.00261074	0	0.00526831	0.00625325	0	2.00547	0.997263	0	0.997263	81.154
1537-ol5-tr1	8.98784	38.8543		17.2847	42.1244	0.184837	0.270415	0.104279			98.8229	1.61566	0.371899	0.00215769	0	0.00509512	0.00589283	0	2.00071	0.999645	0	0.999645	81.2887
1537-ol5-tr1	9.98587	38.7988		16.8779	42.5141	0.175407	0.262756	0.137549			98.7665	1.62915	0.36282	0.00284354	0	0.00483083	0.00572077	0	2.00536	0.99732	0	0.99732	81.7858
1537-ol5-tr1	11.0482	38.9957		16.5494	42.6074	0.176068	0.241291	0.146676			98.7165	1.63012	0.355192	0.0030274	0	0.00484132	0.00524507	0	1.99843	1.00079	0	1.00079	82.109
1537-ol5-tr1	12.0416	38.8717		16.4345	42.6095	0.173895	0.243113	0.144847			98.4776	1.6338	0.353504	0.00299624	0	0.00479212	0.00529634	0	2.00039	0.999805	0	0.999805	82.2119
1537-ol5-tr1	13.0472	39.0021		16.2903	43.1255	0.176616	0.248261	0.179697			99.0225	1.6436	0.348287	0.00369469	0	0.00483771	0.00537584	0	2.0058	0.997102	0	0.997102	82.5147
1537-ol5-tr1	14.0551	38.9685		15.9906	43.2872	0.169451	0.228953	0.17158			98.8163	1.6509	0.342114	0.00353022	0	0.00464464	0.00496115	0	2.00615	0.996927	0	0.996927	82.8343
1537-ol5-tr1	14.9714	39.0706		15.7039	43.515	0.17204	0.262513	0.161903			98.886	1.65612	0.335278	0.00332416	0	0.00470575	0.00567646	0	2.0051	0.99745	0	0.99745	83.1637
1537-ol5-tr1	15.9694	39.1597		15.5131	43.482	0.157877	0.238786	0.179682			98.7311	1.6554	0.331313	0.00369041	0	0.00431978	0.0051651	0	1.99989	1.00005	0	1.00005	83.3236
1537-ol5-tr1	16.9773	38.9169		15.2658	43.8014	0.223224	0.234913	0.202779			98.645	1.66896	0.326304	0.00416827	0	0.00611289	0.00508558	0	2.01063	0.994685	0	0.994685	83.6461
1537-ol5-tr1	18.0262	39.034		14.9856	43.7243	0.159333	0.238726	0.218231			98.3602	1.66781	0.320659	0.00449072	0	0.00436795	0.00517367	0	2.0025	0.998749	0	0.998749	83.8741
1537-ol5-tr1	19.0409	39.1649		15.059	44.0495	0.183101	0.229055	0.191862			98.8774	1.67162	0.320581	0.0039279	0	0.00499384	0.00493868	0	2.00606	0.99697	0	0.99697	83.9082
1537-ol5-tr1	20.032	39.1967		14.7536	44.0043	0.16769	0.224705	0.224008			98.571	1.6726	0.314587	0.00459342	0	0.00458092	0.00485272	0	2.00122	0.999392	0	0.999392	84.1692
1537-ol5-tr1	21.0261	39.2788		14.7108	44.3442	0.16806	0.220487	0.273737			98.9961	1.67833	0.312337	0.0055892	0	0.00457144	0.00474132	0	2.00557	0.997215	0	0.997215	84.31
1537-ol5-tr1	22.034	39.4645		14.4871	44.552	0.153231	0.220364	0.262193			99.1394	1.68119	0.306675	0.00533761	0	0.00415571	0.00472462	0	2.00209	0.998957	0	0.998957	84.5727
1537-ol5-tr1	23.032	39.5743		14.4568	44.4826	0.148984	0.201955	0.257339			99.122	1.67787	0.305904	0.00523658	0	0.00403882	0.0043281	0	1.99737	1.00131	0	1.00131	84.5797
1537-ol5-tr1	24.0331	39.6474		14.4239	44.691	0.147068	0.210035	0.274377			99.3938	1.68097	0.304346	0.00556752	0	0.00397562	0.00448855	0	1.99934	1.00033	0	1.00033	84.6701
1537-ol5-tr1	25.0326	39.7408		14.39	44.7216	0.141115	0.217283	0.304825			99.5156	1.6797	0.303194	0.00617646	0	0.00380921	0.00463676	0	1.99751	1.00124	0	1.00124	84.7095
1537-ol5-tr1	26.0236	39.6162		14.1459	44.7966	0.145602	0.200712	0.283305			99.1883	1.68642	0.298743	0.00575375	0	0.00393946	0.00429309	0	1.99915	1.00042	0	1.00042	84.9512
1537-ol5-tr1	27.027	39.7396		14.182	44.8433	0.148599	0.220329	0.276063			99.4099	1.68435	0.298825	0.00559394	0	0.00401142	0.00470198	0	1.99748	1.00126	0	1.00126	84.932
1537-ol5-tr1	28.0181	39.7354		14.1592	44.7204	0.148668	0.215401	0.281997			99.2611	1.68196	0.29874	0.00572175	0	0.0040186	0.00460291	0	1.99504	1.00248	0	1.00248	84.9174
1537-ol5-tr1	29.0237	39.5983		14.3775	44.9092	0.147702	0.211918	0.284844			99.5295	1.68706	0.302986	0.00577266	0	0.00398775	0.00452311	0	2.00432	0.997838	0	0.997838	84.7749
1537-ol5-tr1	30.0315	39.7394		14.1596	44.8472	0.142256	0.217468	0.297783			99.4037	1.68455	0.298363	0.00603425	0	0.00384031	0.00464108	0	1.99743	1.00129	0	1.00129	84.9533
1537-ol5-tr1	31.018	39.5305		14.2125	44.6461	0.153597	0.211148	0.318138			99.072	1.68389	0.300709	0.00647323	0	0.00416352	0.00452473	0	1.99976	1.00012	0	1.00012	84.8479
1537-ol5-tr1	32.0953	39.5018		14.1988	44.543	0.133328	0.21075	0.294141			98.8818	1.68281	0.300921	0.00599496	0	0.00362014	0.00452375	0	1.99787	1.00106	0	1.00106	84.8305
1537-ol5-tr1	33.0795	39.5486		14.2012	44.4223	0.141391	0.203821	0.263882			98.7812	1.67938	0.301174	0.00538186	0	0.00384164	0.00437796	0	1.99415	1.00292	0	1.00292	84.7934
1537-ol5-tr1	34.0032	39.6209		14.455	44.5414	0.126078	0.212009	0.276592			99.232	1.67819	0.30552	0.005622	0	0.003414	0.00453843	0	1.99728	1.00136	0	1.00136	84.5985
1537-ol5-tr1	35.0179	39.755		14.5501	44.2397	0.13106	0.21966	0.253211			99.1487	1.66797	0.307742	0.00515031	0	0.00355135	0.00470546	0	1.98912	1.00544	0	1.00544	84.4237
1537-ol5-tr1	36.009	39.5224		14.8305	44.1601	0.138376	0.217261	0.244437			99.1131	1.66867	0.31437	0.00498289	0	0.00375793	0.00466441	0	1.99644	1.00178	0	1.00178	84.147
1537-ol5-tr1	37.0124	39.695		14.684	44.2128	0.133138	0.207688	0.237525			99.1702	1.66768	0.310709	0.00483336	0	0.00360923	0.00445093	0	1.99128	1.00436	0	1.00436	84.2948
1537-ol5-tr1	38.011	39.5555		14.8847	44.2574	0.138302	0.207796	0.252635			99.2963	1.66964	0.31501	0.0051417	0	0.00374985	0.004454	0	1.998	1.001	0	1.001	84.1277
1537-ol5-tr1	39.0726	39.7952		14.9688	43.8901	0.133221	0.22375	0.230143			99.2412	1.65587	0.316805	0.00468417	0	0.00361227	0.00479621	0	1.98577	1.00712	0	1.00712	83.9403
1537-ol5-tr1	40.076	39.438		15.0384	43.8524	0.148266	0.230064	0.232463			98.9396	1.66169	0.319672	0.00475211	0	0.00403782	0.00495315	0	1.99511	1.00245	0	1.00245	83.8661
1537-ol5-tr1	41.074	39.5954		14.8656	43.6322	0.13959	0.227119	0.227697			98.6876	1.65517	0.316348	0.00465982	0	0.00380574	0.00489514	0	1.98488	1.00756	0	1.00756	83.9541
1537-ol5-tr1	42.0819	39.579		15.0245	43.798	0.145082	0.21324	0.235811			98.9956	1.65779	0.319023	0.00481521	0	0.00394673	0.00458586	0	1.99016	1.00492	0	1.00492	83.8618
1537-ol5-tr1	43.0684	39.546		15.0246	43.7169	0.15046	0.216086	0.21895			98.873	1.65675	0.319415	0.00447638	0	0.00409803	0.00465274	0	1.98939	1.00531	0	1.00531	83.8366
1537-ol5-tr1	43.9896	39.659		15.2972	43.7241	0.130973	0.226047	0.252169			99.2895	1.65199	0.324223	0.00513989	0	0.00355645	0.00485244	0	1.98976	1.00512	0	1.00512	83.5937
1537-ol5-tr1	45.0043	39.5544		15.0183	43.7915	0.131308	0.207185	0.230259			98.933	1.65848	0.31907	0.00470448	0	0.00357404	0.00445814	0	1.99029	1.00486	0	1.00486	83.8654
1537-ol5-tr1	46.003	39.546		15.1698	43.6931	0.126682	0.215272	0.243928			98.9948	1.655	0.322338	0.00498452	0	0.00344865	0.00463286	0	1.99041	1.0048	0	1.0048	83.6984
1537-ol5-tr1	47.0519	39.4221		15.4344	43.6733	0.127224	0.212641	0.238639			99.1083	1.6549	0.328089	0.00487836	0	0.00346477	0.00457804	0	1.99592	1.00204	0	1.00204	83.4548
1537-ol5-tr1	48.0667	39.3918		15.3363	43.6294	0.141005	0.208474	0.215449			98.9224	1.65551	0.326451	0.00441034	0	0.00384534	0.00449448	0	1.99471	1.00265	0	1.00265	83.5289
1537-ol5-tr1	49.0509	39.4638		15.2573	43.5268	0.136592	0.224727	0.245352			98.8546	1.65206	0.324856	0.00502381	0	0.00372599	0.00484617	0	1.99051	1.00475	0	1.00475	83.5675
1537-ol5-tr1	50.061	39.4594		15.4594	43.5797	0.141223	0.22752	0.226191			99.0934	1.65164	0.328676	0.00462467	0	0.00384666	0.0048992	0	1.99368	1.00316	0	1.00316	83.4028
1537-ol5-tr1	51.059	39.4921		15.3476	43.5221	0.13998	0.224996	0.241868			98.9686	1.65055	0.326517	0.00494849	0	0.00381534	0.00484808	0	1.99068	1.00466	0	1.00466	83.4848
1537-ol5-tr1	52.0669	39.3596		15.1904	43.4467	0.12515	0.227361	0.230345			98.5796	1.65329	0.32427	0.00472874	0	0.00342271	0.00491567	0	1.99062	1.00469	0	1.00469	83.6025
1537-ol5-tr1	53.061	39.4946		15.5295	43.7734	0.124122	0.223769	0.238373			99.3838	1.65471	0.329317	0.00486119	0	0.00337215	0.00480602	0	1.99706	1.00147	0	1.00147	83.4016
1537-ol5-tr1	54.0577	39.3893		15.3063	43.6984	0.128496	0.234941	0.208599			98.966	1.65732	0.325655	0.00426804	0	0.00350251	0.00506262	0	1.99581	1.0021	0	1.0021	83.5775
1537-ol5-tr1	55.0419	39.4229		15.464	43.62	0.145545	0.220034	0.207968			99.0804	1.65343	0.328827	0.00425277	0	0.00396502	0.00473877	0	1.99521	1.00239	0	1.00239	83.4115
1537-ol5-tr1	56.0521	39.3099		15.2196	43.3106	0.15975	0.225817	0.221648			98.4473	1.65073	0.32541	0.00455744	0	0.00437594	0.00489006	0	1.98997	1.00502	0	1.00502	83.5331
1537-ol5-tr1	57.0501	39.3426		15.4005	43.3001	0.145125	0.208619	0.225631			98.6226	1.6485	0.328912	0.00463419	0	0.00397091	0.00451262	0	1.99053	1.00474	0	1.00474	83.3665
1537-ol5-tr1	58.058	39.5585		15.1786	43.2331	0.152445	0.230864	0.20795			98.5615	1.64428	0.323845	0.00426671	0	0.00416697	0.00498874	0	1.98155	1.00923	0	1.00923	83.5455
1537-ol5-tr1	59.0445	39.4838		15.3951	43.4108	0.148293	0.219719	0.208627			98.8663	1.64806	0.327872	0.00427289	0	0.00404617	0.00473935	0	1.98899	1.0055	0	1.0055	83.4067
1537-ol5-tr1	60.1217	39.5259		15.2769	43.2418	0.154213	0.227621	0.197038			98.6235	1.6444	0.3259	0.0040423	0	0.00421475	0.00491803	0	1.98347	1.00826	0	1.00826	83.4594
1537-ol5-tr1	61.1204	39.3215		15.3241	43.3475	0.159912	0.220441	0.209083			98.5825	1.65054	0.327328	0.00429494	0	0.00437615	0.00476904	0	1.99131	1.00434	0	1.00434	83.4505
1537-ol5-tr1	62.1069	39.4748		15.4074	43.4715	0.132316	0.224903	0.196316			98.9072	1.64973	0.328008	0.00401921	0	0.00360886	0.00484931	0	1.99022	1.00489	0	1.00489	83.415
1537-ol5-tr1	63.1216	39.5376		15.6467	43.5883	0.137051	0.224621	0.210661			99.3449	1.64875	0.332012	0.00429877	0	0.00372576	0.00482737	0	1.99361	1.00319	0	1.00319	83.2382
1537-ol5-tr1	64.0429	39.4963		15.6666	43.5109	0.148555	0.235016	0.200564			99.2579	1.64758	0.332789	0.00409711	0	0.00404282	0.00505617	0	1.99357	1.00322	0	1.00322	83.1956
1537-ol5-tr1	65.0271	39.4903		15.6432	43.4487	0.139053	0.220518	0.180256			99.122	1.64693	0.332637	0.00368607	0	0.00378815	0.00474918	0	1.99179	1.0041	0	1.0041	83.1965
1537-ol5-tr1	66.0372	39.3083		15.4601	43.2978	0.149633	0.223536	0.202754			98.6421	1.64865	0.330234	0.00416494	0	0.00409486	0.004836	0	1.99198	1.00401	0	1.00401	83.3122
1537-ol5-tr1	67.0988	39.3546		15.5812	43.4289	0.147053	0.226597	0.181771			98.9201	1.64972	0.332031	0.00372505	0	0.00401471	0.0048906	0	1.99439	1.00281	0	1.00281	83.2456
1537-ol5-tr1	68.1021	39.5412		15.5236	43.4272	0.128128	0.215015	0.220351			99.0555	1.64627	0.330124	0.00450639	0	0.00349085	0.00463108	0	1.98902	1.00549	0	1.00549	83.2966
1537-ol5-tr1	69.1008	39.5723		15.8443	43.5404	0.14916	0.224142	0.218307			99.5486	1.64504	0.335817	0.00444966	0	0.00405027	0.00481152	0	1.99417	1.00292	0	1.00292	83.0469
1537-ol5-tr1	70.0989	39.5845		15.7335	43.757	0.13378	0.237998	0.171767			99.6185	1.651	0.33302	0.00349635	0	0.00362776	0.00510209	0	1.99625	1.00188	0	1.00188	83.2149
1537-ol5-tr1	71.1	39.5354		15.5858	43.6264	0.139911	0.213378	0.200885			99.3018	1.65033	0.330746	0.00409962	0	0.00380382	0.00458612	0	1.99356	1.00322	0	1.00322	83.3047
1537-ol5-tr1	72.0237	39.6172		15.698	43.4543	0.131644	0.229325	0.18105			99.3115	1.64392	0.333149	0.00369507	0	0.0035793	0.00492919	0	1.98928	1.00536	0	1.00536	83.1494
--											0	#DIV/0!	#DIV/0!	#DIV/0!	#DIV/0!	#DIV/0!	#DIV/0!	#DIV/0!	#DIV/0!	#DIV/0!	#DIV/0!	#DIV/0!	#DIV/0!
1537-ol8-tr1	1.99975	38.8487		25.1409	34.8945	0.28997	0.406919	0.022246			99.6032	1.37422	0.555427	0.000472637	0	0.00820733	0.00910509	0	1.94744	1.02628	0	1.02628	71.2162
1537-ol8-tr1	2.98509	38.7224		19.8447	39.9533	0.216723	0.340729	0.073649			99.1515	1.54522	0.430554	0.00153667	0	0.00602407	0.00748724	0	1.99082	1.00459	0	1.00459	78.2083
1537-ol8-tr1	3.97504	38.7276		18.7667	41.1186	0.201382	0.304689	0.072282			99.1913	1.5821	0.405069	0.00150038	0	0.00556883	0.00666081	0	2.0009	0.999551	0	0.999551	79.6158
1537-ol8-tr1	4.98975	38.9302		18.0827	41.4344	0.211908	0.294093	0.072814			99.0261	1.5911	0.389534	0.00150844	0	0.00584833	0.00641648	0	1.99441	1.0028	0	1.0028	80.3329
1537-ol8-tr1	6.04499	39.2401		17.5754	41.8849	0.186937	0.270261	0.074577			99.2322	1.59993	0.376613	0.00153683	0	0.00513202	0.00586548	0	1.98908	1.00546	0	1.00546	80.9459
1537-ol8-tr1	6.96006	39.2		17.3079	42.2409	0.190551	0.280167	0.133237			99.3528	1.61058	0.370202	0.00274062	0	0.00522166	0.00606934	0	1.99481	1.00259	0	1.00259	81.3103
1537-ol8-tr1	8.02245	39.1706		16.9808	42.4162	0.192001	0.264726	0.115612			99.1399	1.61827	0.363431	0.00237956	0	0.00526465	0.00573839	0	1.99508	1.00246	0	1.00246	81.6606
1537-ol8-tr1	8.95118	39.4385		16.5866	42.7354	0.18849	0.267784	0.128602			99.3454	1.62326	0.353431	0.00263527	0	0.00514562	0.00577911	0	1.99025	1.00487	0	1.00487	82.1201
1537-ol8-tr1	10.0222	39.3996		16.2803	43.0525	0.182591	0.250363	0.177219			99.3426	1.63368	0.346558	0.00362788	0	0.00497961	0.00539776	0	1.99424	1.00288	0	1.00288	82.4992
1537-ol8-tr1	11.0144	39.7709		15.9347	43.4881	0.171295	0.248981	0.184186			99.7982	1.63878	0.336853	0.00374441	0	0.00463921	0.00533081	0	1.98935	1.00532	0	1.00532	82.9496
1537-ol8-tr1	12.0044	39.8199		15.5762	43.4951	0.17934	0.232638	0.211342			99.5145	1.64086	0.329639	0.00430123	0	0.00486246	0.0049864	0	1.98465	1.00768	0	1.00768	83.2713
1537-ol8-tr1	13.0066	39.6642		15.6633	43.5102	0.171081	0.244115	0.213325			99.4662	1.64365	0.331931	0.00434746	0	0.00464481	0.00523948	0	1.98981	1.00509	0	1.00509	83.1983
1537-ol8-tr1	13.9966	39.4747		15.549	43.2347	0.148666	0.234065	0.205111			98.8462	1.64286	0.331449	0.00420468	0	0.00406003	0.00505337	0	1.98763	1.00618	0	1.00618	83.2119
1537-ol8-tr1	14.9946	39.5431		16.0428	43.1128	0.156525	0.252665	0.204681			99.3126	1.63415	0.341124	0.00418542	0	0.00426401	0.00544135	0	1.98917	1.00542	0	1.00542	82.7303
1537-ol8-tr1	16.0656	39.6621		16.3632	42.4629	0.159118	0.253484	0.121977			99.0228	1.61492	0.349104	0.00250261	0	0.00434918	0.0054773	0	1.97635	1.01183	0	1.01183	82.2251
1537-ol8-tr1	16.9807	39.372		16.8354	42.3774	0.162377	0.263298	0.095408			99.1059	1.61499	0.359918	0.00196153	0	0.0044474	0.00570108	0	1.98701	1.00649	0	1.00649	81.7754
1537-ol8-tr1	18.0359	39.3398		17.1614	42.2781	0.143616	0.278478	0.132688			99.3341	1.61035	0.366693	0.00272653	0	0.00393147	0.00602657	0	1.98972	1.00514	0	1.00514	81.4524
1537-ol8-tr1	18.9647	39.2633		17.4243	42.0887	0.160831	0.264032	0.109449			99.3106	1.60547	0.372853	0.00225229	0	0.00440915	0.00572228	0	1.99071	1.00465	0	1.00465	81.1531
1537-ol8-tr1	20.0357	39.2985		17.1648	42.2171	0.164766	0.275473	0.109946			99.2306	1.60976	0.367161	0.00226166	0	0.00451532	0.00596798	0	1.98967	1.00517	0	1.00517	81.4276
1537-ol8-tr1	21.0287	39.3396		17.0002	42.2108	0.163144	0.2743	0.117421			99.1055	1.61015	0.363784	0.00241638	0	0.00447263	0.00594491	0	1.98677	1.00661	0	1.00661	81.5707
1537-ol8-tr1	22.0186	39.2713		17.204	42.5588	0.15085	0.256598	0.119197			99.5607	1.61799	0.366911	0.0024447	0	0.00412172	0.0055426	0	1.99701	1.0015	0	1.0015	81.5149
1537-ol8-tr1	23.0167	39.6921		16.9299	42.5338	0.173079	0.255114	0.138276			99.7223	1.61074	0.359659	0.00282497	0	0.00471068	0.0054891	0	1.98342	1.00829	0	1.00829	81.7469
1537-ol8-tr1	24.0877	39.4613		16.6541	42.6525	0.153339	0.250868	0.148536			99.3206	1.62071	0.354999	0.00304486	0	0.00418756	0.00541603	0	1.98836	1.00582	0	1.00582	82.0318
1537-ol8-tr1	25.0102	39.4168		16.7243	42.833	0.1573	0.256562	0.147702			99.5357	1.62501	0.355935	0.003023	0	0.00428897	0.00553025	0	1.99378	1.00311	0	1.00311	82.032
1537-ol8-tr1	26.0654	39.5338		16.35	43.0595	0.174114	0.268064	0.18664			99.5721	1.63031	0.347267	0.00381224	0	0.00473785	0.00576652	0	1.99189	1.00406	0	1.00406	82.4397
1537-ol8-tr1	26.9805	39.5021		16.1648	42.774	0.155925	0.253574	0.15534			99.0057	1.62673	0.344868	0.0031871	0	0.00426187	0.0054792	0	1.98453	1.00773	0	1.00773	82.5082
1537-ol8-tr1	28.0515	39.359		16.3792	42.959	0.161366	0.253324	0.172697			99.2846	1.63181	0.349022	0.00353896	0	0.00440529	0.00546722	0	1.99424	1.00288	0	1.00288	82.38
1537-ol8-tr1	29.0495	39.5412		16.3415	42.8014	0.159879	0.256816	0.189086			99.2899	1.62466	0.34797	0.00387203	0	0.00436157	0.00553862	0	1.9864	1.0068	0	1.0068	82.3601
1537-ol8-tr1	29.9646	39.4096		16.3247	42.8635	0.150212	0.272442	0.192412			99.2129	1.62887	0.348009	0.00394464	0	0.00410253	0.00588232	0	1.99081	1.00459	0	1.00459	82.3961
1537-ol8-tr1	31.0356	39.527		16.4595	42.6817	0.174404	0.251831	0.177374			99.2718	1.62121	0.35072	0.00363465	0	0.00476104	0.00543478	0	1.98576	1.00712	0	1.00712	82.2144
1537-ol8-tr1	31.9644	39.4117		16.5694	42.6936	0.152648	0.267071	0.174925			99.2693	1.62304	0.353361	0.00358752	0	0.00417067	0.00576858	0	1.98993	1.00504	0	1.00504	82.121
1537-ol8-tr1	33.0268	39.3027		16.9606	42.4295	0.162746	0.295463	0.155019			99.306	1.61574	0.362318	0.00318466	0	0.00445411	0.00639266	0	1.99209	1.00396	0	1.00396	81.6831
1537-ol8-tr1	34.082	39.2231		17.2818	42.1837	0.158018	0.292741	0.139118			99.2785	1.60923	0.369834	0.00286306	0	0.00433238	0.006345	0	1.9926	1.0037	0	1.0037	81.3126
1537-ol8-tr1	34.9971	39.2617		17.4052	41.842	0.144793	0.30613	0.105405			99.0652	1.59986	0.373332	0.00217424	0	0.00397893	0.00665047	0	1.986	1.007	0	1.007	81.0798
1537-ol8-tr1	36.0118	39.2125		18.0008	41.5005	0.148668	0.293529	0.126139			99.2821	1.58782	0.386353	0.00260359	0	0.00408802	0.00638078	0	1.98724	1.00638	0	1.00638	80.4296
1537-ol8-tr1	37.0017	39.151		18.2635	41.3143	0.1452	0.296212	0.09407			99.2643	1.58281	0.392516	0.00194426	0	0.00399799	0.00644771	0	1.98771	1.00614	0	1.00614	80.129
1537-ol8-tr1	37.9939	38.8072		18.5577	41.0461	0.141796	0.324145	0.112007			98.9889	1.58073	0.400917	0.00232705	0	0.00392461	0.00709251	0	1.99499	1.00251	0	1.00251	79.7685
1537-ol8-tr1	39.065	38.9374		18.8178	40.7548	0.134168	0.318504	0.109174			99.0718	1.56922	0.406462	0.00226777	0	0.00371281	0.0069678	0	1.98863	1.00568	0	1.00568	79.4268
1537-ol8-tr1	39.98	38.7573		18.834	40.6313	0.131508	0.327739	0.114926			98.7968	1.56975	0.408185	0.00239532	0	0.00365148	0.00719404	0	1.99117	1.00441	0	1.00441	79.363
1537-ol8-tr1	41.0353	38.7182		19.1395	40.5967	0.146765	0.341432	0.084049			99.0266	1.5671	0.414461	0.00175031	0	0.00407172	0.00748836	0	1.99487	1.00256	0	1.00256	79.0842
1537-ol8-tr1	41.964	38.8074		19.3718	40.2609	0.137691	0.335627	0.088371			99.0018	1.55554	0.419869	0.00184197	0	0.00382342	0.00736768	0	1.98844	1.00578	0	1.00578	78.7452
1537-ol8-tr1	43.035	38.5554		19.6508	40.013	0.127379	0.362877	0.092028			98.8015	1.55225	0.427649	0.001926	0	0.00355146	0.00799827	0	1.99338	1.00331	0	1.00331	78.4005
1537-ol8-tr1	44.028	38.6262		19.8113	39.9329	0.134291	0.348986	0.109269			98.9629	1.54747	0.430677	0.00228436	0	0.00374014	0.0076838	0	1.99186	1.00407	0	1.00407	78.2283
1537-ol8-tr1	45.018	38.8876		19.8524	39.8843	0.152949	0.347397	0.112463			99.2371	1.54053	0.430156	0.00234343	0	0.00424582	0.00762375	0	1.9849	1.00755	0	1.00755	78.1722
1537-ol8-tr1	46.016	39.0532		20.1062	39.8937	0.131905	0.34205	0.112755			99.6398	1.53561	0.434163	0.00234147	0	0.0036491	0.0074807	0	1.98325	1.00838	0	1.00838	77.9588
1537-ol8-tr1	47.087	39.0139		20.1793	40.1746	0.149378	0.370451	0.110862			99.9985	1.54202	0.4345	0.0022956	0	0.00412072	0.00807875	0	1.99101	1.00449	0	1.00449	78.0169
1537-ol8-tr1	48.0021	35.2702		19.8676	34.9919	0.19115	0.350084	0.085187			90.7561	1.4916	0.475088	0.00195899	0	0.00585606	0.00847874	0	1.98298	1.00851	0	1.00851	75.8432
1537-ol8-tr1	49.0573	38.6646		20.5281	39.6702	0.138934	0.372928	0.117276			99.492	1.53414	0.445344	0.00244673	0	0.00386151	0.0081941	0	1.99399	1.00301	0	1.00301	77.502
1537-ol8-tr1	49.9798	38.4104		20.6951	39.2112	0.147262	0.386741	0.119239			98.9699	1.5266	0.451988	0.00250442	0	0.00412052	0.00855479	0	1.99376	1.00312	0	1.00312	77.156
1537-ol8-tr1	51.0509	38.7033		20.4414	39.461	0.134112	0.354777	0.1184			99.213	1.52929	0.444404	0.00247542	0	0.0037354	0.00781183	0	1.98772	1.00614	0	1.00614	77.4836
1537-ol8-tr1	52.0489	38.6383		20.3989	39.2141	0.135317	0.385645	0.093636			98.8659	1.52494	0.445002	0.00196439	0	0.0037819	0.00852064	0	1.9842	1.0079	0	1.0079	77.4104
1537-ol8-tr1	53.0388	38.7006		20.4225	39.3721	0.126242	0.365382	0.127745			99.1146	1.52729	0.444414	0.00267333	0	0.00351953	0.00805296	0	1.98595	1.00702	0	1.00702	77.4604
1537-ol8-tr1	54.0411	38.5715		20.6327	39.2045	0.134408	0.38341	0.094003			99.0205	1.52411	0.44997	0.00197151	0	0.00375539	0.00846877	0	1.98828	1.00586	0	1.00586	77.2062
1537-ol8-tr1	55.1035	38.7012		20.6034	39.2873	0.130044	0.372251	0.078007			99.1722	1.52404	0.448362	0.0016325	0	0.00362562	0.00820457	0	1.98587	1.00707	0	1.00707	77.2682
1537-ol8-tr1	56.0322	38.7294		20.7522	39.4315	0.146329	0.383205	0.083037			99.5257	1.5254	0.450351	0.00173296	0	0.00406836	0.00842263	0	1.98998	1.00501	0	1.00501	77.2061
1537-ol8-tr1	57.0874	38.7968		20.6589	39.3609	0.133716	0.386482	0.139261			99.4761	1.52281	0.448367	0.0029066	0	0.00371802	0.00849542	0	1.9863	1.00685	0	1.00685	77.2539
1537-ol8-tr1	58.0025	38.8813		20.4572	39.5258	0.125664	0.37625	0.09786			99.4641	1.52725	0.443426	0.00203991	0	0.0034897	0.00826003	0	1.98447	1.00777	0	1.00777	77.4988
1537-ol8-tr1	59.0735	38.836		20.5474	39.4867	0.131663	0.368935	0.094867			99.4656	1.52649	0.4456	0.00197849	0	0.00365809	0.00810341	0	1.98583	1.00709	0	1.00709	77.4047
1537-ol8-tr1	60.0022	38.8862		20.4633	39.4913	0.13259	0.365929	0.091819			99.4311	1.52634	0.443681	0.00191451	0	0.00368306	0.00803567	0	1.98366	1.00817	0	1.00817	77.4784
--											0	#DIV/0!	#DIV/0!	#DIV/0!	#DIV/0!	#DIV/0!	#DIV/0!	#DIV/0!	#DIV/0!	#DIV/0!	#DIV/0!	#DIV/0!	#DIV/0!
1537-ol10-	0	39.1437		16.808	42.7986	0.167039	0.263839	0.13219			99.3134	1.62913	0.358911	0.00271456	0	0.00456974	0.0057061	0	2.00103	0.999486	0	0.999486	81.9465
1537-ol10-	138.043	39.2016		16.6724	42.2015	0.177651	0.264992	0.12436			98.6425	1.61549	0.358031	0.00256822	0	0.00488756	0.00576348	0	1.98674	1.00663	0	1.00663	81.8583
1537-ol10-	393.919	39.6405		13.7003	45.1189	0.132708	0.204165	0.323694			99.1203	1.69665	0.289008	0.00656665	0	0.00358657	0.00436205	0	2.00017	0.999913	0	0.999913	85.4452
1537-ol10-	441.154	39.5784		13.6427	45.097	0.140274	0.215676	0.347086			99.0211	1.69763	0.288099	0.00704868	0	0.00379507	0.00461288	0	2.00118	0.999408	0	0.999408	85.4915
1537-ol10-	542.992	39.118		14.2624	44.7812	0.125938	0.202373	0.295192			98.7851	1.69582	0.302986	0.00603066	0	0.00342759	0.00435424	0	2.01262	0.993689	0	0.993689	84.8417
1537-ol10-	576.264	38.899		14.3836	44.513	0.120608	0.219888	0.302229			98.4383	1.69343	0.306968	0.00620285	0	0.00329764	0.00475288	0	2.01465	0.992676	0	0.992676	84.6546
--											0	#DIV/0!	#DIV/0!	#DIV/0!	#DIV/0!	#DIV/0!	#DIV/0!	#DIV/0!	#DIV/0!	#DIV/0!	#DIV/0!	#DIV/0!	#DIV/0!
1537-ol11-	0	39.7797		15.8871	43.5903	0.176565	0.242848	0.198076			99.8746	1.64117	0.335546	0.00402318	0	0.00477766	0.00519484	0	1.99071	1.00465	0	1.00465	83.025
1537-ol11-	9.43819	39.5977		16.0843	43.3728	0.175794	0.240697	0.171461			99.6428	1.63864	0.34089	0.00349467	0	0.00477329	0.00516668	0	1.99296	1.00352	0	1.00352	82.7793
1537-ol11-	25.8709	39.4049		18.2857	41.576	0.163172	0.285823	0.078782			99.7944	1.58353	0.390697	0.00161877	0	0.00446659	0.00618523	0	1.9865	1.00675	0	1.00675	80.2101
1537-ol11-	40.496	39.1338		18.5491	41.5037	0.158921	0.290741	0.075935			99.7122	1.58515	0.397423	0.00156459	0	0.00436228	0.00630908	0	1.99481	1.00259	0	1.00259	79.9542
1537-ol11-	49.0035	39.3819		18.1041	41.961	0.163462	0.276072	0.103437			99.99	1.59424	0.385861	0.00212011	0	0.00446347	0.00595945	0	1.99265	1.00368	0	1.00368	80.5131
1537-ol11-	90.2485	39.6623		16.7323	42.812	0.159767	0.264501	0.127898			99.7588	1.61947	0.355066	0.00261004	0	0.00434353	0.00568474	0	1.98718	1.00641	0	1.00641	82.0178
1537-ol11-	108.342	39.6933		16.6318	43.3012	0.15698	0.257053	0.1585			100.199	1.6305	0.351323	0.00321978	0	0.00424829	0.00549946	0	1.9948	1.0026	0	1.0026	82.2728
1537-ol11-	121.157	39.6198		16.4924	43.0171	0.151094	0.255794	0.196859			99.733	1.62662	0.349845	0.00401584	0	0.00410621	0.00549556	0	1.99009	1.00496	0	1.00496	82.2995
--											0	#DIV/0!	#DIV/0!	#DIV/0!	#DIV/0!	#DIV/0!	#DIV/0!	#DIV/0!	#DIV/0!	#DIV/0!	#DIV/0!	#DIV/0!	#DIV/0!
1537-ol1-tr1	2.99988	38.4238		17.4476	41.9353	0.174186	0.271001	0.107414			98.3593	1.61989	0.378082	0	0	0.00483578	0.00594773	0	2.00875	0.995623	0	0.995623	81.0767
1537-ol1-tr1	4.01459	38.3763		16.8358	41.9549	0.17634	0.263391	0.119732			97.7265	1.62677	0.366205	0	0	0.00491409	0.00580257	0	2.0037	0.998152	0	0.998152	81.6253
1537-ol1-tr1	4.99993	38.2999		16.4671	42.2164	0.154428	0.258603	0.143882			97.5403	1.63797	0.358415	0	0	0.00430623	0.00570076	0	2.00639	0.996806	0	0.996806	82.0468
1537-ol1-tr1	6.01465	38.5153		16.4273	42.6852	0.164259	0.244635	0.157236			98.1939	1.64444	0.355019	0	0	0.00454797	0.00535469	0	2.00936	0.99532	0	0.99532	82.2442
1537-ol1-tr1	6.94406	38.3744		16.233	42.7349	0.161119	0.231097	0.174155			97.9087	1.65046	0.351695	0	0	0.00447215	0.00507097	0	2.0117	0.994152	0	0.994152	82.4342
1537-ol1-tr1	7.94966	38.5268		16.2239	42.9236	0.177242	0.24411	0.148889			98.2445	1.65126	0.350122	0	0	0.00490042	0.00533555	0	2.01161	0.994193	0	0.994193	82.506
1537-ol1-tr1	8.95189	38.4674		16.1777	42.9474	0.152716	0.252736	0.146342			98.1443	1.65368	0.349443	0	0	0.00422616	0.00552912	0	2.01287	0.993563	0	0.993563	82.5551
1537-ol1-tr1	9.94992	38.6494		15.8287	43.2046	0.156216	0.237128	0.198243			98.2743	1.6588	0.340922	0	0	0.0043106	0.00517276	0	2.00921	0.995397	0	0.995397	82.9515
1537-ol1-tr1	10.9522	38.6598		15.3948	43.5658	0.141611	0.260376	0.18674			98.2091	1.67051	0.331149	0	0	0.00390255	0.00567258	0	2.01124	0.994381	0	0.994381	83.4563
1537-ol1-tr1	11.9502	38.701		15.1558	43.6658	0.14668	0.23403	0.204046			98.1074	1.67419	0.325977	0	0	0.00404186	0.00509812	0	2.00931	0.995347	0	0.995347	83.7025
1537-ol1-tr1	13.0262	38.7457		14.7291	44.0108	0.150246	0.236117	0.232529			98.1045	1.68468	0.316286	0	0	0.00413342	0.00513525	0	2.01024	0.994882	0	0.994882	84.1933
1537-ol1-tr1	14.0352	38.7529		14.3378	44.1261	0.131321	0.202252	0.268254			97.8186	1.69116	0.308259	0	0	0.00361718	0.00440409	0	2.00744	0.996281	0	0.996281	84.5825
1537-ol1-tr1	15.0408	38.9093		14.3897	44.4644	0.144188	0.226813	0.294621			98.429	1.69437	0.307606	0	0	0.00394888	0.00491066	0	2.01084	0.99458	0	0.99458	84.6349
1537-ol1-tr1	16.0261	38.8208		14.034	44.6317	0.142236	0.192856	0.283018			98.1046	1.70354	0.300493	0	0	0.0039018	0.00418231	0	2.01211	0.993943	0	0.993943	85.0055
1537-ol1-tr1	17.0409	38.9674		13.8927	44.8177	0.141008	0.199087	0.298887			98.3168	1.70565	0.296602	0	0	0.00385685	0.00430487	0	2.01042	0.994791	0	0.994791	85.1866
1537-ol1-tr1	18.0262	39.119		13.7033	45.0533	0.13772	0.205477	0.322187			98.541	1.70919	0.291631	0	0	0.00375499	0.00442896	0	2.009	0.995498	0	0.995498	85.4244
1537-ol1-tr1	19.0409	39.014		13.5815	45.0285	0.140477	0.203253	0.322806			98.2905	1.71204	0.28968	0	0	0.00383865	0.00439074	0	2.00994	0.995028	0	0.995028	85.5284
1537-ol1-tr1	20.0262	39.2846		13.5657	45.1552	0.130941	0.204235	0.327177			98.6679	1.70914	0.288044	0	0	0.003562	0.00439214	0	2.00514	0.99743	0	0.99743	85.5775
1537-ol1-tr1	21.0353	38.8323		13.4748	45.1697	0.131081	0.202283	0.319118			98.1293	1.72018	0.287869	0	0	0.00358768	0.00437685	0	2.01601	0.991994	0	0.991994	85.6643
1537-ol1-tr1	21.9778	39.2152		13.52	45.1007	0.137371	0.202011	0.355069			98.5304	1.70983	0.287536	0	0	0.00374293	0.00435131	0	2.00546	0.997271	0	0.997271	85.6043
1537-ol1-tr1	22.9758	39.1402		13.4417	45.0579	0.133133	0.217906	0.339623			98.3305	1.71115	0.286363	0	0	0.00363371	0.00470177	0	2.00585	0.997077	0	0.997077	85.664
1537-ol1-tr1	23.9781	38.9834		13.4991	45.128	0.119722	0.185867	0.365122			98.2812	1.71602	0.287957	0	0	0.00327189	0.00401564	0	2.01127	0.994366	0	0.994366	85.6308
1537-ol1-tr1	24.9761	39.2495		13.5222	44.9988	0.129148	0.209171	0.335833			98.4447	1.70688	0.287736	0	0	0.00352077	0.00450795	0	2.00264	0.998678	0	0.998678	85.5743
1537-ol1-tr1	25.9783	39.012		13.3752	45.2919	0.143469	0.210481	0.349394			98.3824	1.71958	0.28487	0	0	0.00391478	0.00454035	0	2.0129	0.993548	0	0.993548	85.7881
1537-ol1-tr1	26.9706	39.155		13.5298	45.0706	0.124555	0.194882	0.357243			98.4321	1.71061	0.288068	0	0	0.00339756	0.00420247	0	2.00628	0.996861	0	0.996861	85.5871
1537-ol1-tr1	27.9853	39.2064		13.44	45.0494	0.128494	0.187033	0.355105			98.3664	1.70988	0.286167	0	0	0.00350515	0.00403338	0	2.00358	0.998209	0	0.998209	85.6633
1537-ol1-tr1	28.9783	38.9977		13.4793	45.1681	0.131468	0.18658	0.336519			98.2997	1.71662	0.287379	0	0	0.00359095	0.00402886	0	2.01162	0.994192	0	0.994192	85.6597
1537-ol1-tr1	29.9763	39.1236		13.5313	45.382	0.130519	0.20264	0.369769			98.7398	1.71789	0.28734	0	0	0.00355085	0.00435824	0	2.01313	0.993433	0	0.993433	85.6705
1537-ol1-tr1	30.9785	38.9594		13.4561	45.0783	0.128447	0.212992	0.326262			98.1615	1.71551	0.28727	0	0	0.00351316	0.00460537	0	2.0109	0.994551	0	0.994551	85.6564
1537-ol1-tr1	31.9766	39.0538		13.5149	45.0614	0.119728	0.201001	0.346664			98.2975	1.71275	0.28817	0	0	0.00327065	0.00434074	0	2.00853	0.995733	0	0.995733	85.5982
1537-ol1-tr1	33.0526	39.0844		13.5831	45.1162	0.134041	0.201067	0.369698			98.4885	1.71249	0.289227	0	0	0.00365662	0.00433621	0	2.00971	0.995147	0	0.995147	85.551
1537-ol1-tr1	34.0616	39.0561		13.4517	45.2394	0.134255	0.186364	0.341234			98.4091	1.71711	0.28642	0	0	0.00366234	0.004019	0	2.01121	0.994395	0	0.994395	85.7042
1537-ol1-tr1	35.0672	38.9135		13.3959	45.2236	0.125617	0.185511	0.378113			98.2222	1.72051	0.285897	0	0	0.0034347	0.00400993	0	2.01385	0.993074	0	0.993074	85.7508
1537-ol1-tr1	36.0017	38.8218		13.6026	45.1058	0.123657	0.19763	0.338988			98.1905	1.71798	0.290638	0	0	0.00338495	0.00427675	0	2.01628	0.99186	0	0.99186	85.5304
1537-ol1-tr1	37.0727	38.732		13.6022	45.1458	0.133765	0.195724	0.35751			98.167	1.72072	0.290836	0	0	0.00366424	0.00423851	0	2.01946	0.990269	0	0.990269	85.5418
1537-ol1-tr1	38.0072	38.8202		13.5747	45.1494	0.130754	0.194131	0.361226			98.2304	1.71917	0.289962	0	0	0.00357823	0.00419987	0	2.01691	0.991546	0	0.991546	85.5678
1537-ol1-tr1	39.0162	38.7194		13.5463	45.0038	0.136744	0.207217	0.353179			97.9666	1.71828	0.290143	0	0	0.00375234	0.00449518	0	2.01668	0.991662	0	0.991662	85.5537
1537-ol1-tr1	40.0015	38.6817		13.5871	45.2231	0.130772	0.192932	0.343781			98.1594	1.72371	0.29052	0	0	0.00358234	0.00417814	0	2.02199	0.989005	0	0.989005	85.5766
1537-ol1-tr1	41.0162	38.8882		13.7111	45.1511	0.119412	0.190066	0.339055			98.3989	1.71663	0.292433	0	0	0.00326291	0.00410572	0	2.01644	0.991782	0	0.991782	85.4443
1537-ol1-tr1	42.0092	38.7945		13.4994	45.0824	0.127	0.193909	0.327423			98.0246	1.71901	0.288757	0	0	0.00348036	0.00420093	0	2.01545	0.992274	0	0.992274	85.618
1537-ol1-tr1	43.0073	38.5704		13.6506	45.1048	0.133983	0.191605	0.346523			97.9979	1.72298	0.29252	0	0	0.00367837	0.00415854	0	2.02334	0.98833	0	0.98833	85.4865
1537-ol1-tr1	44.0095	38.8767		13.5646	45.1664	0.134707	0.211331	0.339843			98.2936	1.71818	0.289472	0	0	0.00368292	0.00456764	0	2.0159	0.992048	0	0.992048	85.5816
1537-ol1-tr1	45.0075	38.5752		13.725	45.1675	0.113525	0.203574	0.341557			98.1264	1.72368	0.293825	0	0	0.00311366	0.00441397	0	2.02504	0.987482	0	0.987482	85.4362
1537-ol1-tr1	46.0165	38.7627		13.6276	45.1992	0.139722	0.194951	0.320902			98.2451	1.72091	0.291067	0	0	0.00382332	0.00421724	0	2.02002	0.989991	0	0.989991	85.5333
1537-ol1-tr1	47.0019	38.7732		13.7622	45.3166	0.130097	0.196873	0.341729			98.5207	1.72208	0.29338	0	0	0.00355314	0.00425068	0	2.02327	0.988366	0	0.988366	85.4436
1537-ol1-tr1	48.0166	38.7041		13.7674	45.2844	0.133577	0.189086	0.338619			98.4172	1.72289	0.293837	0	0	0.00365248	0.00408736	0	2.02446	0.987768	0	0.987768	85.43
1537-ol1-tr1	49.0019	38.8157		13.5675	45.193	0.113985	0.201745	0.313596			98.2055	1.7204	0.289738	0	0	0.00311857	0.00436352	0	2.01762	0.991188	0	0.991188	85.5862
1537-ol1-tr1	50.0075	38.7566		13.6755	45.2221	0.120689	0.19361	0.333678			98.3022	1.72134	0.292014	0	0	0.00330165	0.00418715	0	2.02084	0.989579	0	0.989579	85.4961
1537-ol1-tr1	50.9598	38.6672		13.6545	45.0677	0.115421	0.203016	0.344598			98.0524	1.72012	0.292358	0	0	0.00316611	0.00440249	0	2.02005	0.989977	0	0.989977	85.4727
1537-ol1-tr1	52.0421	38.8756		13.8331	45.2817	0.135785	0.199885	0.343564			98.6696	1.71834	0.294477	0	0	0.00370328	0.00430965	0	2.02083	0.989585	0	0.989585	85.3699
1537-ol1-tr1	53.0275	38.6666		13.5884	45.083	0.120558	0.197692	0.314511			97.9708	1.72106	0.291003	0	0	0.00330771	0.00428794	0	2.01966	0.990169	0	0.990169	85.5371
1537-ol1-tr1	54.0422	38.5888		13.7123	45	0.120748	0.211746	0.334233			97.9678	1.7197	0.293965	0	0	0.0033164	0.00459758	0	2.02157	0.989213	0	0.989213	85.4015
1537-ol1-tr1	57.0352	38.8883		13.7989	45.1623	0.112543	0.188123	0.340879			98.491	1.71617	0.294154	0	0	0.00307362	0.00406164	0	2.01746	0.991271	0	0.991271	85.3678
1537-ol1-tr1	60.0275	38.7659		13.8887	45.2327	0.124806	0.219696	0.312269			98.5441	1.71912	0.296115	0	0	0.00340907	0.00474406	0	2.02338	0.988308	0	0.988308	85.3062
1537-ol1-tr1	63.0331	38.9088		13.8193	44.8342	0.121647	0.200641	0.315722			98.2003	1.70817	0.295361	0	0	0.00333098	0.00434327	0	2.01121	0.994396	0	0.994396	85.258
1537-ol1-tr1	65.9772	38.8746		14.0046	44.9696	0.125242	0.206498	0.293913			98.4745	1.71008	0.298755	0	0	0.00342292	0.00446159	0	2.01672	0.991639	0	0.991639	85.128
1537-ol1-tr1	68.9752	38.9469		14.0185	44.9784	0.132132	0.213749	0.263139			98.5528	1.70843	0.298703	0	0	0.00360702	0.00461287	0	2.01535	0.992326	0	0.992326	85.1179
1537-ol1-tr1	71.9751	38.8358		14.0243	44.9656	0.113825	0.216312	0.268107			98.4239	1.71071	0.29931	0	0	0.00311229	0.00467575	0	2.0178	0.991098	0	0.991098	85.1091
1537-ol1-tr1	75.0498	38.8698		13.9068	44.9176	0.122332	0.171073	0.299187			98.2868	1.71031	0.297051	0	0	0.0033477	0.00370096	0	2.01441	0.992795	0	0.992795	85.2019
1537-ol1-tr1	78.0554	38.8464		13.8697	45.1033	0.117842	0.198483	0.349012			98.4847	1.715	0.295848	0	0	0.00322035	0.004288	0	2.01836	0.990822	0	0.990822	85.2874
1537-ol1-tr1	80.9996	39.056		13.8376	45.1296	0.121001	0.196578	0.344743			98.6855	1.71127	0.29435	0	0	0.00329757	0.00423514	0	2.01315	0.993423	0	0.993423	85.3238
1537-ol1-tr1	84.0052	39.001		13.6728	45.3365	0.128487	0.18513	0.312018			98.6359	1.71847	0.290735	0	0	0.00350027	0.003987	0	2.01669	0.991653	0	0.991653	85.5299
1537-ol1-tr1	86.9974	38.9598		13.6642	45.3019	0.121168	0.206304	0.343275			98.5966	1.71859	0.290795	0	0	0.00330364	0.00444672	0	2.01714	0.991431	0	0.991431	85.5282
1537-ol1-tr1	89.9996	39.2347		13.4842	45.3499	0.124024	0.211492	0.328458			98.7328	1.71519	0.286093	0	0	0.00337125	0.00454471	0	2.0092	0.995398	0	0.995398	85.7045
1537-ol1-tr1	92.9995	39.3369		13.5545	45.5729	0.126693	0.187526	0.35544			99.134	1.71733	0.286534	0	0	0.00343121	0.00401499	0	2.01131	0.994344	0	0.994344	85.7009
1537-ol1-tr1	96.0229	39.115		13.3388	45.3802	0.127971	0.187409	0.317255			98.4666	1.71996	0.283606	0	0	0.00348588	0.00403569	0	2.01109	0.994455	0	0.994455	85.845
1537-ol1-tr1	99.0228	39.3021		13.4599	45.5124	0.139155	0.19519	0.328565			98.9373	1.71743	0.284929	0	0	0.00377395	0.00418487	0	2.01032	0.994842	0	0.994842	85.7703
1537-ol1-tr1	102.021	39.0318		13.4696	45.384	0.122628	0.191869	0.388841			98.5887	1.72069	0.286484	0	0	0.00334147	0.00413314	0	2.01465	0.992676	0	0.992676	85.727
1537-ol1-tr1	105.021	39.3116		13.4439	45.489	0.125161	0.207508	0.340834			98.918	1.71691	0.284651	0	0	0.00339515	0.00444992	0	2.00941	0.995295	0	0.995295	85.7786
1537-ol1-tr1	108.023	39.1599		13.377	45.5021	0.108493	0.20853	0.326478			98.6825	1.7213	0.283876	0	0	0.00294967	0.00448196	0	2.0126	0.993699	0	0.993699	85.8428
1537-ol1-tr1	110.97	39.0666		13.3876	45.3735	0.120685	0.18708	0.328405			98.4639	1.72052	0.284777	0	0	0.00328896	0.00403051	0	2.01262	0.993692	0	0.993692	85.7987
1537-ol1-tr1	113.955	39.3324		13.3716	45.5804	0.124212	0.181034	0.340534			98.9302	1.71934	0.282952	0	0	0.0033674	0.00387989	0	2.00954	0.99523	0	0.99523	85.8686
1537-ol1-tr1	117.044	39.2103		13.5018	45.6157	0.125886	0.196688	0.334599			98.985	1.72141	0.285829	0	0	0.00341425	0.00421719	0	2.01487	0.992565	0	0.992565	85.7601
1537-ol1-tr1	120.042	39.2739		13.3224	45.6593	0.118797	0.191547	0.360366			98.9263	1.72272	0.281978	0	0	0.00322137	0.00410617	0	2.01203	0.993985	0	0.993985	85.9342
1537-ol1-tr1	123.045	39.187		13.4191	45.898	0.128963	0.202282	0.371116			99.2065	1.72864	0.283517	0	0	0.00349078	0.00432855	0	2.01997	0.990014	0	0.990014	85.9098
1537-ol1-tr1	125.991	39.2603		13.3536	45.5584	0.118	0.183027	0.36009			98.8334	1.72066	0.282924	0	0	0.00320299	0.0039275	0	2.01071	0.994645	0	0.994645	85.8791
1537-ol1-tr1	128.977	39.0421		13.0487	45.7576	0.128609	0.188448	0.416699			98.5822	1.73233	0.277128	0	0	0.00349935	0.00405354	0	2.01701	0.991494	0	0.991494	86.2088
1537-ol1-tr1	131.977	39.05		13.1145	45.579	0.121958	0.206021	0.39692			98.4684	1.72763	0.278858	0	0	0.00332234	0.00443682	0	2.01424	0.992878	0	0.992878	86.1022
1537-ol1-tr1	135.064	39.1522		12.932	45.7438	0.131683	0.193127	0.427398			98.5802	1.73061	0.274459	0	0	0.0035805	0.00415131	0	2.0128	0.993601	0	0.993601	86.3117
1537-ol1-tr1	138.064	39.3707		13.2763	45.7664	0.114952	0.194576	0.401783			99.1247	1.72335	0.280446	0	0	0.00311094	0.00416286	0	2.01107	0.994465	0	0.994465	86.0043
--											0	#DIV/0!	#DIV/0!	#DIV/0!	#DIV/0!	#DIV/0!	#DIV/0!	#DIV/0!	#DIV/0!	#DIV/0!	#DIV/0!	#DIV/0!	#DIV/0!
1537-ol6-tr1	3.9599	38.3362		21.3974	38.8576	0.256832	0.37881	0.026571			99.2534	1.51355	0.467551	0	0	0.00718984	0.00838338	0	1.99668	1.00166	0	1.00166	76.3995
1537-ol6-tr1	5.02373	38.3771		19.8814	40.1134	0.242011	0.328417	0.044655			98.987	1.55609	0.432651	0	0	0.00674728	0.00723847	0	2.00273	0.998636	0	0.998636	78.245
1537-ol6-tr1	5.95966	38.7513		18.7376	41.0319	0.234676	0.323748	0.098384			99.1776	1.57991	0.404734	0	0	0.00649422	0.0070826	0	1.99822	1.00089	0	1.00089	79.6067
1537-ol6-tr1	7.0149	38.8511		17.7748	41.4595	0.203396	0.292797	0.090446			98.672	1.59666	0.384007	0	0	0.00562962	0.00640665	0	1.9927	1.00365	0	1.00365	80.6123
1537-ol6-tr1	8.00944	38.9538		17.5794	41.8358	0.197811	0.256075	0.093513			98.9164	1.60529	0.378403	0	0	0.0054551	0.00558273	0	1.99473	1.00264	0	1.00264	80.9243
1537-ol6-tr1	9.00615	38.7756		17.1398	42.1353	0.194886	0.279069	0.136561			98.6612	1.6195	0.369561	0	0	0.00538349	0.00609427	0	2.00054	0.99973	0	0.99973	81.4203
1537-ol6-tr1	10.0042	38.9983		17.1839	41.9761	0.188408	0.282916	0.127727			98.7574	1.61088	0.369937	0	0	0.00519646	0.00616869	0	1.99218	1.00391	0	1.00391	81.324
1537-ol6-tr1	11.0009	39.0199		17.2459	42.3228	0.193569	0.291012	0.134918			99.2081	1.61768	0.369786	0	0	0.00531744	0.00631982	0	1.99911	1.00045	0	1.00045	81.3941
1537-ol6-tr1	12.0561	39.2586		17.4572	42.1211	0.192092	0.279652	0.107324			99.416	1.60645	0.373497	0	0	0.00526532	0.00605983	0	1.99127	1.00436	0	1.00436	81.136
1537-ol6-tr1	12.9888	39.1083		17.9361	42.0533	0.192981	0.28336	0.090976			99.665	1.60383	0.383736	0	0	0.00528958	0.00614006	0	1.999	1.0005	0	1.0005	80.6932
1537-ol6-tr1	14.0497	39.1656		18.0539	41.725	0.174795	0.273483	0.096493			99.4893	1.59441	0.387009	0	0	0.00480045	0.00593759	0	1.99216	1.00392	0	1.00392	80.4681
1537-ol6-tr1	14.9575	39.1507		18.2289	41.8379	0.185687	0.28729	0.093241			99.7837	1.59558	0.38999	0	0	0.00508952	0.00622506	0	1.99688	1.00156	0	1.00156	80.3587
1537-ol6-tr1	16.0271	38.7637		18.1943	41.6545	0.168966	0.272697	0.108757			99.1629	1.59991	0.392025	0	0	0.00466423	0.00595097	0	2.00255	0.998727	0	0.998727	80.3194
1537-ol6-tr1	16.9487	39.1674		18.2063	41.7374	0.177266	0.302431	0.079647			99.6704	1.59308	0.389835	0	0	0.0048628	0.00655866	0	1.99434	1.00283	0	1.00283	80.3404
1537-ol6-tr1	18.0125	38.8739		18.3414	41.7941	0.157147	0.2875	0.093384			99.5474	1.59959	0.393795	0	0	0.00432262	0.00625181	0	2.00396	0.998022	0	0.998022	80.2449
1537-ol6-tr1	19.0132	39.0689		18.3901	41.5331	0.162401	0.28034	0.079559			99.5144	1.58918	0.394737	0	0	0.00446596	0.0060945	0	1.99447	1.00276	0	1.00276	80.1031
1537-ol6-tr1	19.9964	38.9395		18.5879	41.56	0.158388	0.288492	0.071802			99.6061	1.59072	0.399112	0	0	0.00435702	0.00627376	0	2.00047	0.999767	0	0.999767	79.9425
1537-ol6-tr1	21.0035	38.8804		18.5091	41.599	0.168005	0.300381	0.074621			99.5315	1.5933	0.39769	0	0	0.0046247	0.00653674	0	2.00215	0.998927	0	0.998927	80.0255
1537-ol6-tr1	22.0003	39.051		18.3939	41.5365	0.15683	0.262099	0.068265			99.4686	1.58981	0.394942	0	0	0.00431411	0.00569974	0	1.99476	1.00262	0	1.00262	80.1011
1537-ol6-tr1	23.0555	38.7826		18.3197	41.8396	0.168709	0.288829	0.078385			99.4778	1.60256	0.393631	0	0	0.00464421	0.00628553	0	2.00712	0.996442	0	0.996442	80.2808
1537-ol6-tr1	23.9779	39.1397		18.0936	41.8505	0.157022	0.267519	0.091697			99.6	1.59773	0.387502	0	0	0.00430835	0.00580274	0	1.99534	1.00233	0	1.00233	80.4808
1537-ol6-tr1	25.0331	38.8606		17.7453	42.097	0.142322	0.264886	0.094506			99.2046	1.6123	0.381263	0	0	0.00391756	0.00576408	0	2.00325	0.998376	0	0.998376	80.8753
1537-ol6-tr1	25.9719	39.0036		17.3595	42.2378	0.155453	0.266872	0.082849			99.1061	1.61573	0.372521	0	0	0.00427381	0.00580025	0	1.99833	1.00084	0	1.00084	81.2639
1537-ol6-tr1	27.0329	38.881		16.842	42.6344	0.150577	0.250183	0.126361			98.8845	1.63202	0.361663	0	0	0.00414258	0.00544123	0	2.00326	0.998369	0	0.998369	81.8595
1537-ol6-tr1	28.0251	39.2623		16.5345	43.1091	0.144213	0.242467	0.153655			99.4462	1.63758	0.352346	0	0	0.00393717	0.00523311	0	1.99909	1.00045	0	1.00045	82.2935
1537-ol6-tr1	29.0246	39.2536		16.2966	43.304	0.164843	0.257861	0.169398			99.4463	1.64383	0.347034	0	0	0.00449726	0.00556149	0	2.00093	0.999537	0	0.999537	82.5687
1537-ol6-tr1	30.016	39.4265		15.8808	43.5989	0.152889	0.249251	0.170931			99.4793	1.65064	0.337283	0	0	0.00416007	0.00536153	0	1.99745	1.00128	0	1.00128	83.0334
1537-ol6-tr1	30.9992	39.431		15.8961	43.8632	0.151428	0.247306	0.191892			99.7809	1.65631	0.336726	0	0	0.00410955	0.0053058	0	2.00245	0.998775	0	0.998775	83.1048
1537-ol6-tr1	32.0124	39.2501		15.4972	43.9438	0.136102	0.228077	0.22263			99.2779	1.66576	0.329545	0	0	0.0037079	0.00491216	0	2.00393	0.998035	0	0.998035	83.484
1537-ol6-tr1	32.9957	39.4103		15.4948	44.0655	0.145146	0.233763	0.191606			99.5411	1.66493	0.32842	0	0	0.00394141	0.00501822	0	2.00231	0.998843	0	0.998843	83.5242
1537-ol6-tr1	33.9902	39.4272		15.2429	44.0587	0.140083	0.240334	0.208089			99.3173	1.66665	0.323464	0	0	0.00380843	0.00516539	0	1.99909	1.00046	0	1.00046	83.7465
1537-ol6-tr1	35.0598	39.6784		15.2051	44.4336	0.146453	0.240763	0.202628			99.9069	1.66985	0.320553	0	0	0.00395559	0.0051408	0	1.9995	1.00025	0	1.00025	83.895
1537-ol6-tr1	35.9813	39.3442		15.0916	44.1497	0.147145	0.227538	0.233852			99.194	1.67179	0.320579	0	0	0.00400449	0.00489535	0	2.00127	0.999365	0	0.999365	83.9097
1537-ol6-tr1	37.0538	39.5443		14.9288	44.4543	0.149548	0.213431	0.269807			99.5602	1.67578	0.3157	0	0	0.00405165	0.00457127	0	2.00011	0.999947	0	0.999947	84.1475
1537-ol6-tr1	38.0344	39.5517		14.6639	44.6715	0.142175	0.225347	0.252998			99.5076	1.6827	0.309864	0	0	0.003849	0.00482285	0	2.00124	0.999381	0	0.999381	84.449
1537-ol6-tr1	39.0289	39.7049		14.4158	44.6488	0.142156	0.219578	0.308532			99.4398	1.68121	0.304506	0	0	0.00384702	0.0046976	0	1.99426	1.00287	0	1.00287	84.6652
1537-ol6-tr1	40.0256	39.7604		14.2328	45.1506	0.147154	0.209249	0.306662			99.8069	1.69259	0.299313	0	0	0.00396469	0.00445685	0	2.00033	0.999837	0	0.999837	84.9736
1537-ol6-tr1	41.0236	39.9422		14.0847	45.3867	0.134093	0.208263	0.285876			100.042	1.6953	0.295128	0	0	0.00359974	0.00441982	0	1.99844	1.00078	0	1.00078	85.1726
1537-ol6-tr1	42.0231	39.7933		13.8687	45.2694	0.127556	0.197873	0.329605			99.5864	1.69803	0.291825	0	0	0.00343866	0.00421699	0	1.99751	1.00124	0	1.00124	85.3344
1537-ol6-tr1	43.0214	39.887		13.8157	45.3078	0.120439	0.207506	0.302076			99.6405	1.69733	0.290343	0	0	0.00324271	0.00441671	0	1.99533	1.00234	0	1.00234	85.3928
1537-ol6-tr1	44.0046	39.8109		13.7302	45.3289	0.1324	0.191212	0.335145			99.5288	1.70018	0.288897	0	0	0.00356908	0.00407484	0	1.99672	1.00164	0	1.00164	85.4759
1537-ol6-tr1	45.0053	39.9042		13.7557	45.3816	0.128728	0.200772	0.306758			99.6778	1.69905	0.288905	0	0	0.00346376	0.00427076	0	1.99569	1.00215	0	1.00215	85.4672
1537-ol6-tr1	46.0691	39.9278		13.9701	45.3338	0.137307	0.199395	0.302907			99.8713	1.69552	0.293107	0	0	0.00369082	0.00423713	0	1.99656	1.00172	0	1.00172	85.2608
1537-ol6-tr1	47.0523	39.6982		13.8405	45.3133	0.127399	0.19413	0.32565			99.4992	1.7013	0.29151	0	0	0.00343771	0.00414117	0	2.00039	0.999805	0	0.999805	85.3719
1537-ol6-tr1	48.0655	39.9498		13.8051	45.2573	0.143226	0.220386	0.3185			99.6943	1.69462	0.28998	0	0	0.00385436	0.00468859	0	1.99314	1.00343	0	1.00343	85.3885
1537-ol6-tr1	49.0488	39.8582		13.9064	45.3917	0.149209	0.206188	0.32092			99.8326	1.69862	0.291931	0	0	0.00401295	0.00438389	0	1.99895	1.00052	0	1.00052	85.3342
1537-ol6-tr1	50.0525	39.8173		13.8057	45.4018	0.134652	0.207253	0.328204			99.6949	1.70077	0.290119	0	0	0.00362521	0.00441112	0	1.99892	1.00054	0	1.00054	85.4277
1537-ol6-tr1	51.0331	39.939		13.8033	45.4129	0.140732	0.193481	0.317517			99.8069	1.69849	0.289609	0	0	0.00378289	0.00411147	0	1.99599	1.002	0	1.002	85.4329
1537-ol6-tr1	52.0402	39.8782		13.8186	45.3259	0.143082	0.198363	0.333862			99.698	1.6977	0.290352	0	0	0.00385166	0.00422135	0	1.99613	1.00194	0	1.00194	85.3952
1537-ol6-tr1	53.0369	39.99		13.8485	45.4219	0.121155	0.191784	0.333021			99.9064	1.69743	0.290319	0	0	0.00325399	0.00407207	0	1.99508	1.00246	0	1.00246	85.3946
1537-ol6-tr1	54.0222	39.6834		13.8863	45.1319	0.140554	0.205519	0.315956			99.3636	1.69703	0.292913	0	0	0.00379837	0.0043907	0	1.99813	1.00093	0	1.00093	85.2804
1537-ol6-tr1	55.0217	39.8487		13.7622	45.3043	0.14267	0.20278	0.316176			99.5768	1.69833	0.289412	0	0	0.00384383	0.00431901	0	1.99591	1.00205	0	1.00205	85.4402
1537-ol6-tr1	56.02	40.0258		13.7388	45.4102	0.131306	0.207947	0.323281			99.8373	1.69713	0.288043	0	0	0.00352691	0.00441561	0	1.99312	1.00344	0	1.00344	85.4903
1537-ol6-tr1	57.0752	40.1018		13.7289	45.6544	0.126454	0.188864	0.307283			100.108	1.70107	0.28696	0	0	0.00338627	0.0039982	0	1.99542	1.00229	0	1.00229	85.5656
1537-ol6-tr1	58.0112	39.8935		13.7887	45.4602	0.135025	0.209589	0.345067			99.8321	1.70053	0.289348	0	0	0.00363006	0.00445447	0	1.99796	1.00102	0	1.00102	85.459
1537-ol6-tr1	59.075	39.7486		13.6897	45.4018	0.150668	0.206747	0.324633			99.5221	1.7031	0.288075	0	0	0.00406196	0.00440637	0	1.99964	1.00018	0	1.00018	85.5324
1537-ol6-tr1	59.9828	39.9421		13.6188	45.5219	0.141082	0.198945	0.351347			99.7742	1.70236	0.285703	0	0	0.00379184	0.00422706	0	1.99608	1.00196	0	1.00196	85.6291
1537-ol6-tr1	61.0524	39.8926		13.699	45.5853	0.135183	0.205934	0.326991			99.845	1.70406	0.287273	0	0	0.00363188	0.00437386	0	1.99934	1.00033	0	1.00033	85.5738
1537-ol6-tr1	62.0356	39.8027		13.6689	45.2893	0.134241	0.189388	0.330959			99.4155	1.70005	0.287835	0	0	0.00362158	0.00403918	0	1.99554	1.00223	0	1.00223	85.5205
1537-ol6-tr1	63.0518	39.672		13.7387	45.2623	0.134852	0.205385	0.298275			99.3115	1.70149	0.289723	0	0	0.00364332	0.00438668	0	1.99924	1.00038	0	1.00038	85.4499
1537-ol6-tr1	64.1128	39.9013		13.7329	45.3658	0.128982	0.195247	0.344332			99.6686	1.69902	0.288522	0	0	0.00347175	0.00415461	0	1.99517	1.00241	0	1.00241	85.4835
1537-ol6-tr1	65.0206	40.1069		13.7356	45.4194	0.120625	0.189647	0.337862			99.91	1.69592	0.287712	0	0	0.00323705	0.00402333	0	1.99089	1.00455	0	1.00455	85.4957
1537-ol6-tr1	66.0931	39.7721		13.7899	45.5035	0.131795	0.210631	0.307386			99.7153	1.70407	0.2897	0	0	0.00354723	0.00448167	0	2.0018	0.999102	0	0.999102	85.4697
1537-ol6-tr1	67.0118	39.8045		14.0178	45.5324	0.140182	0.2439	0.324981			100.064	1.70156	0.293868	0	0	0.00376502	0.00517863	0	2.00437	0.997813	0	0.997813	85.2729
1537-ol6-tr1	68.0756	40.0281		13.8574	45.6494	0.140346	0.193659	0.303281			100.172	1.70119	0.289698	0	0	0.00375894	0.00410044	0	1.99875	1.00063	0	1.00063	85.4488
1537-ol6-tr1	68.998	39.7463		13.7616	45.6055	0.146112	0.203734	0.314633			99.7779	1.70696	0.288949	0	0	0.00393043	0.00433257	0	2.00417	0.997913	0	0.997913	85.523
1537-ol6-tr1	70.0532	39.9774		13.5693	45.5174	0.145919	0.198316	0.303667			99.712	1.7019	0.284616	0	0	0.00392117	0.00421298	0	1.99465	1.00268	0	1.00268	85.6726
1537-ol6-tr1	70.983	39.8308		13.6938	45.5921	0.147046	0.206685	0.319856			99.7903	1.70543	0.287353	0	0	0.00395318	0.00439268	0	2.00113	0.999433	0	0.999433	85.5804
1537-ol6-tr1	72.0468	39.8261		13.8201	45.5705	0.143361	0.201335	0.331181			99.8926	1.70403	0.289902	0	0	0.00385277	0.00427749	0	2.00207	0.998967	0	0.998967	85.4608
1537-ol6-tr1	73.03	39.9815		13.7944	45.5111	0.14274	0.202374	0.316402			99.9485	1.69967	0.288999	0	0	0.00383125	0.00429415	0	1.99679	1.0016	0	1.0016	85.4677
1537-ol6-tr1	74.0432	39.843		13.7912	45.5327	0.13609	0.201164	0.332706			99.8369	1.7032	0.289395	0	0	0.00365862	0.00427532	0	2.00053	0.999734	0	0.999734	85.4765
1537-ol6-tr1	75.0984	39.8354		13.6785	45.4844	0.141243	0.2021	0.323745			99.6654	1.70327	0.287346	0	0	0.00380133	0.00429994	0	1.99871	1.00064	0	1.00064	85.565
1537-ol6-tr1	76.0238	39.8344		13.7005	45.3407	0.132027	0.201285	0.31835			99.5273	1.70011	0.288185	0	0	0.00355795	0.00428821	0	1.99614	1.00193	0	1.00193	85.5059
1537-ol6-tr1	77.0847	39.851		13.6557	45.3099	0.155208	0.217891	0.307741			99.4974	1.69908	0.287263	0	0	0.00418294	0.00464232	0	1.99517	1.00242	0	1.00242	85.5381
1537-ol6-tr1	78.0063	39.8968		13.8151	45.6522	0.135944	0.207359	0.324205			100.032	1.70435	0.289332	0	0	0.00364758	0.00439841	0	2.00173	0.999136	0	0.999136	85.4875
1537-ol6-tr1	79.0787	39.8725		13.8277	45.5194	0.128241	0.217233	0.324455			99.8895	1.70191	0.290024	0	0	0.00344599	0.00461467	0	1.99999	1	0	1	85.44
1537-ol6-tr1	79.9836	39.9248		13.8018	45.4187	0.142521	0.213197	0.322603			99.8236	1.69873	0.289582	0	0	0.00383104	0.0045305	0	1.99667	1.00166	0	1.00166	85.4358
1537-ol6-tr1	81.0475	40.0094		13.7818	45.5606	0.129376	0.205251	0.295011			99.9814	1.70038	0.288541	0	0	0.00347022	0.00435228	0	1.99674	1.00163	0	1.00163	85.4926
1537-ol6-tr1	82.0607	40.0387		13.7891	45.7537	0.147963	0.188578	0.314964			100.233	1.70376	0.288048	0	0	0.0039599	0.00398978	0	1.99976	1.00012	0	1.00012	85.5384
1537-ol6-tr1	83.0439	40.05		13.8784	45.6578	0.144245	0.199621	0.312335			100.242	1.70062	0.289986	0	0	0.00386137	0.00422448	0	1.99869	1.00065	0	1.00065	85.4323
1537-ol6-tr1	84.1077	39.8089		13.6294	45.6653	0.135657	0.202297	0.321205			99.7628	1.70822	0.286009	0	0	0.0036471	0.00429954	0	2.00218	0.998912	0	0.998912	85.6582
1537-ol6-tr1	85.0301	40.0749		13.8193	45.5529	0.127649	0.199418	0.316891			100.091	1.69856	0.289065	0	0	0.00342082	0.00422478	0	1.99527	1.00237	0	1.00237	85.4567
1537-ol6-tr1	86.0853	40.039		13.6155	45.4002	0.14647	0.20258	0.31652			99.7203	1.69761	0.285601	0	0	0.0039362	0.0043038	0	1.99145	1.00427	0	1.00427	85.5991
1537-ol6-tr1	87.0151	40.0049		13.7978	45.5016	0.136306	0.190991	0.337424			99.969	1.69911	0.289035	0	0	0.00365813	0.00405214	0	1.99586	1.00207	0	1.00207	85.4621
1537-ol6-tr1	88.0789	40.0007		13.6755	45.4119	0.139884	0.186667	0.312741			99.7274	1.69836	0.286912	0	0	0.0037599	0.00396646	0	1.993	1.0035	0	1.0035	85.548
--											0	#DIV/0!	#DIV/0!	#DIV/0!	#DIV/0!	#DIV/0!	#DIV/0!	#DIV/0!	#DIV/0!	#DIV/0!	#DIV/0!	#DIV/0!	#DIV/0!
1537-ol12-tr1	2.97665	38.5901		21.5712	38.7801	0.210305	0.38123	0.04284			99.5758	1.50572	0.469845	0	0	0.00586857	0.00841003	0	1.98984	1.00508	0	1.00508	76.2172
1537-ol12-tr1	3.95987	38.8476		18.3859	41.5524	0.192546	0.290724	0.065819			99.335	1.59376	0.395602	0	0	0.00530774	0.00633554	0	2.00101	0.999496	0	0.999496	80.1142
1537-ol12-tr1	5.03716	39.2804		17.4266	42.458	0.187085	0.276985	0.119736			99.7488	1.61401	0.371624	0	0	0.00511131	0.00598242	0	1.99672	1.00164	0	1.00164	81.2843
1537-ol12-tr1	6.02039	39.2636		16.7643	42.9572	0.188206	0.259331	0.130843			99.5635	1.6315	0.357175	0	0	0.00513726	0.00559603	0	1.9994	1.0003	0	1.0003	82.0395
1537-ol12-tr1	7.0171	39.2892		16.5127	42.9949	0.181925	0.254219	0.146544			99.3795	1.63411	0.35207	0	0	0.00496942	0.0054897	0	1.99664	1.00168	0	1.00168	82.274
1537-ol12-tr1	8.00032	39.4825		16.4483	43.386	0.172493	0.25339	0.175935			99.9186	1.63952	0.348686	0	0	0.00468476	0.00544042	0	1.99833	1.00083	0	1.00083	82.4623
1537-ol12-tr1	8.99703	39.49		16.3593	43.36	0.162639	0.243473	0.136366			99.7518	1.63976	0.347057	0	0	0.00442041	0.00523138	0	1.99647	1.00177	0	1.00177	82.532
1537-ol12-tr1	9.98026	39.2373		16.4786	43.3915	0.164735	0.239513	0.166323			99.678	1.6447	0.350387	0	0	0.00448762	0.00515806	0	2.00473	0.997633	0	0.997633	82.4375
1537-ol12-tr1	10.977	39.5628		16.4191	43.1291	0.160905	0.233718	0.146639			99.6523	1.63267	0.348676	0	0	0.00437769	0.00502684	0	1.99075	1.00463	0	1.00463	82.402
1537-ol12-tr1	11.9602	39.4485		16.1664	43.4524	0.172558	0.245979	0.197869			99.6837	1.64423	0.343169	0	0	0.0046928	0.00528837	0	1.99738	1.00131	0	1.00131	82.7328
1537-ol12-tr1	12.9569	39.2865		16.2274	43.5301	0.174029	0.239355	0.173532			99.6309	1.64886	0.344816	0	0	0.00473765	0.00515123	0	2.00356	0.998219	0	0.998219	82.7045
1537-ol12-tr1	14.0058	39.4814		16.4894	43.2788	0.182233	0.244545	0.174254			99.8506	1.63676	0.349834	0	0	0.0049532	0.00525467	0	1.99681	1.0016	0	1.0016	82.3903
1537-ol12-tr1	15.0026	39.5305		16.5593	43.0943	0.174645	0.255147	0.119954			99.7338	1.631	0.351579	0	0	0.0047505	0.00548657	0	1.99282	1.00359	0	1.00359	82.2666
1537-ol12-tr1	15.9858	39.356		16.4121	43.0217	0.160023	0.260479	0.154536			99.3648	1.63439	0.349766	0	0	0.00436917	0.00562233	0	1.99415	1.00293	0	1.00293	82.372
1537-ol12-tr1	16.9825	39.3436		16.5265	43.0677	0.160499	0.262182	0.148308			99.5088	1.63467	0.351887	0	0	0.00437822	0.005654	0	1.99659	1.00171	0	1.00171	82.2865
1537-ol12-tr1	17.9657	39.3449		16.4099	43.2831	0.152081	0.240176	0.164993			99.5952	1.64077	0.348964	0	0	0.00414335	0.0051729	0	1.99905	1.00048	0	1.00048	82.4618
1537-ol12-tr1	18.9624	39.4574		16.2546	43.4027	0.14432	0.24549	0.174617			99.6791	1.64249	0.34507	0	0	0.00392518	0.0052783	0	1.99676	1.00162	0	1.00162	82.6385
1537-ol12-tr1	19.9457	39.4439		16.1382	43.2584	0.157037	0.262228	0.148672			99.4084	1.64027	0.343278	0	0	0.00427952	0.00564936	0	1.99348	1.00326	0	1.00326	82.6938
1537-ol12-tr1	20.9424	39.4766		16.2814	43.3591	0.172126	0.242533	0.163			99.6948	1.6406	0.345588	0	0	0.00468075	0.00521396	0	1.99608	1.00196	0	1.00196	82.6004
1537-ol12-tr1	22.0072	39.3988		16.2205	43.4274	0.154984	0.252301	0.175996			99.63	1.64438	0.344546	0	0	0.00421767	0.00542791	0	1.99857	1.00071	0	1.00071	82.6768
1537-ol12-tr1	23.0039	39.4136		16.4712	43.2704	0.151892	0.237979	0.185559			99.7306	1.63854	0.349894	0	0	0.0041338	0.00512012	0	1.99769	1.00116	0	1.00116	82.4035
1537-ol12-tr1	23.9871	39.4552		16.3136	43.0896	0.154495	0.260008	0.193522			99.4664	1.63477	0.347201	0	0	0.00421257	0.00560463	0	1.99179	1.0041	0	1.0041	82.4821
1537-ol12-tr1	25.0596	39.1047		16.695	42.929	0.157959	0.266803	0.197822			99.3513	1.63505	0.356707	0	0	0.00432386	0.00577358	0	2.00185	0.999074	0	0.999074	82.0908
1537-ol12-tr1	25.9734	39.4049		17.1838	42.496	0.168391	0.282866	0.160735			99.6967	1.61455	0.366242	0	0	0.00459801	0.00610604	0	1.9915	1.00425	0	1.00425	81.5103
1537-ol12-tr1	27.0459	39.235		17.9526	41.7814	0.169125	0.282548	0.088328			99.509	1.59514	0.384493	0	0	0.00464057	0.00612891	0	1.9904	1.0048	0	1.0048	80.5776
1537-ol12-tr1	27.9598	39.0324		18.7494	41.3617	0.175134	0.305456	0.072706			99.6968	1.58255	0.402431	0	0	0.0048159	0.00664022	0	1.99644	1.00178	0	1.00178	79.7262
1537-ol12-tr1	29.0322	38.9055		19.0905	41.0838	0.179665	0.30711	0.076515			99.6431	1.57572	0.410745	0	0	0.00495246	0.00669235	0	1.99811	1.00094	0	1.00094	79.3229
1537-ol12-tr1	30.0128	38.8486		19.5144	40.5624	0.17047	0.309296	0.089119			99.4943	1.56119	0.421341	0	0	0.00471551	0.00676368	0	1.99401	1.00299	0	1.00299	78.7474
1537-ol12-tr1	31.0769	38.8137		19.7711	40.4376	0.157526	0.322602	0.084616			99.5871	1.55683	0.427004	0	0	0.00435869	0.00705665	0	1.99525	1.00238	0	1.00238	78.4758
1537-ol12-tr1	32.0575	38.6236		19.8176	40.5112	0.172511	0.329861	0.040057			99.4948	1.56178	0.428588	0	0	0.00477978	0.0072252	0	2.00237	0.998816	0	0.998816	78.4668
1537-ol12-tr1	33.0569	38.9641		19.8455	40.4661	0.164032	0.338819	0.071654			99.8502	1.55365	0.427435	0	0	0.00452625	0.00739104	0	1.993	1.0035	0	1.0035	78.4242
1537-ol12-tr1	34.0375	39.0132		19.8614	40.3728	0.175893	0.320372	0.061145			99.8048	1.55037	0.427861	0	0	0.0048545	0.00699001	0	1.99008	1.00496	0	1.00496	78.3716
1537-ol12-tr1	35.0369	38.8763		20.0598	40.4732	0.165937	0.312136	0.045342			99.9327	1.55399	0.432068	0	0	0.00457901	0.00680925	0	1.99744	1.00128	0	1.00128	78.2449
1537-ol12-tr1	36.0174	38.9727		19.7408	40.4253	0.176809	0.323674	0.076842			99.7161	1.55339	0.425537	0	0	0.00488292	0.00706659	0	1.99088	1.00456	0	1.00456	78.4966
1537-ol12-tr1	37.0169	38.8429		19.8134	40.4375	0.179746	0.330405	0.052827			99.6568	1.55558	0.427575	0	0	0.00496953	0.00722155	0	1.99535	1.00233	0	1.00233	78.4396
1537-ol12-tr1	37.9974	39.0921		19.7439	40.3324	0.186077	0.318637	0.053884			99.727	1.54874	0.425306	0	0	0.00513528	0.00695176	0	1.98613	1.00694	0	1.00694	78.4551
1537-ol12-tr1	38.9969	38.9123		19.8242	40.607	0.159518	0.323593	0.048333			99.8749	1.55835	0.426781	0	0	0.00439969	0.00705568	0	1.99659	1.00171	0	1.00171	78.5011
1537-ol12-tr1	40.0592	39.0047		19.7391	40.6347	0.181266	0.330437	0.035072			99.9253	1.55757	0.424447	0	0	0.00499361	0.00719638	0	1.99421	1.0029	0	1.0029	78.5851
1537-ol12-tr1	41.0586	38.991		19.618	40.8044	0.167853	0.32993	0.066657			99.9778	1.56297	0.421546	0	0	0.00462085	0.00718029	0	1.99632	1.00184	0	1.00184	78.7583
1537-ol12-tr1	42.0392	39.0753		19.6686	40.7053	0.17199	0.309208	0.065836			99.9962	1.55868	0.422497	0	0	0.00473321	0.00672715	0	1.99263	1.00368	0	1.00368	78.6744
1537-ol12-tr1	43.0386	39.1513		19.477	40.8797	0.174078	0.312357	0.05386			100.048	1.56278	0.417693	0	0	0.00478279	0.00678448	0	1.99204	1.00398	0	1.00398	78.9094
1537-ol12-tr1	44.0192	38.9929		19.4143	40.9774	0.16663	0.319948	0.064847			99.936	1.56878	0.41695	0	0	0.00458478	0.0069594	0	1.99727	1.00136	0	1.00136	79.0026
1537-ol12-tr1	45.0186	38.9419		19.2196	40.9749	0.169409	0.306409	0.073103			99.6853	1.57148	0.413504	0	0	0.00466954	0.00667678	0	1.99633	1.00184	0	1.00184	79.1684
1537-ol12-tr1	45.9991	39.1214		19.155	40.9457	0.165305	0.312339	0.068869			99.7686	1.56771	0.411421	0	0	0.00454876	0.00679454	0	1.99048	1.00476	0	1.00476	79.2121
1537-ol12-tr1	46.9986	39.031		19.1922	41.0466	0.167394	0.305134	0.080576			99.8229	1.57161	0.412228	0	0	0.00460633	0.00663794	0	1.99508	1.00246	0	1.00246	79.2207
1537-ol12-tr1	48.045	38.9699		18.8539	41.0999	0.170155	0.300821	0.052831			99.4475	1.57696	0.405812	0	0	0.00469214	0.00655786	0	1.99402	1.00299	0	1.00299	79.533
1537-ol12-tr1	49.0444	39.0499		18.9304	41.1411	0.161262	0.307044	0.087554			99.6773	1.57569	0.406723	0	0	0.00443888	0.00668143	0	1.99353	1.00324	0	1.00324	79.4834
1537-ol12-tr1	50.025	39.0265		19.0912	41.3228	0.151702	0.308075	0.075385			99.9757	1.5791	0.40926	0	0	0.00416639	0.00668887	0	1.99922	1.00039	0	1.00039	79.4172
1537-ol12-tr1	51.0244	38.9612		18.799	41.1784	0.170907	0.289347	0.077136			99.476	1.57951	0.404514	0	0	0.00471152	0.00630591	0	1.99504	1.00248	0	1.00248	79.6114
1537-ol12-tr1	52.005	38.8747		18.7951	41.2758	0.158231	0.292851	0.076689			99.4734	1.58367	0.404539	0	0	0.00436324	0.00638399	0	1.99896	1.00052	0	1.00052	79.6531
1537-ol12-tr1	53.0044	38.8368		18.664	41.4742	0.159327	0.324754	0.082942			99.542	1.58987	0.401359	0	0	0.00438955	0.00707315	0	2.00269	0.998655	0	0.998655	79.8436
1537-ol12-tr1	53.985	39.0669		18.7061	41.3902	0.163139	0.278204	0.09199			99.6965	1.58324	0.4014	0	0	0.00448492	0.00604627	0	1.99517	1.00241	0	1.00241	79.7746
1537-ol12-tr1	54.9844	38.8904		18.674	41.4394	0.159051	0.304581	0.10925			99.5767	1.58806	0.401455	0	0	0.00438064	0.00663181	0	2.00053	0.999736	0	0.999736	79.8215
1537-ol12-tr1	55.9649	39.0024		18.6015	41.4806	0.167832	0.29679	0.100566			99.6497	1.58732	0.399312	0	0	0.00461574	0.00645273	0	1.9977	1.00115	0	1.00115	79.9
1537-ol12-tr1	56.9644	38.9303		18.245	41.5572	0.154218	0.297883	0.08753			99.2721	1.59374	0.39252	0	0	0.00425065	0.00649073	0	1.99701	1.0015	0	1.0015	80.2383
1537-ol12-tr1	58.0267	38.9854		18.3494	41.7111	0.163857	0.28946	0.105103			99.6043	1.59523	0.393677	0	0	0.00450387	0.0062898	0	1.9997	1.00015	0	1.00015	80.2064
1537-ol12-tr1	59.0261	39.2468		18.3532	41.808	0.169769	0.301611	0.093842			99.9732	1.59193	0.392031	0	0	0.0046459	0.00652508	0	1.99513	1.00244	0	1.00244	80.2399
1537-ol12-tr1	60.0067	39.1405		18.2727	41.8537	0.153568	0.289697	0.090724			99.8009	1.5961	0.390909	0	0	0.00420897	0.00627692	0	1.9975	1.00125	0	1.00125	80.3268
1537-ol12-tr1	61.0061	39.0581		18.2052	42.0001	0.158525	0.296868	0.102234			99.821	1.6016	0.389444	0	0	0.0043446	0.00643195	0	2.00182	0.999089	0	0.999089	80.4402
1537-ol12-tr1	61.9867	39.0457		18.0493	42.0372	0.155991	0.288659	0.123195			99.7	1.60414	0.38638	0	0	0.00427815	0.00625848	0	2.00106	0.999472	0	0.999472	80.589
1537-ol12-tr1	62.9861	39.2097		17.9479	42.1315	0.163632	0.297928	0.130299			99.881	1.60363	0.383228	0	0	0.00447625	0.00644296	0	1.99778	1.00111	0	1.00111	80.7119
1537-ol12-tr1	63.9667	39.1196		17.7722	42.3553	0.157215	0.266488	0.123941			99.7947	1.61243	0.379542	0	0	0.00430145	0.00576403	0	2.00204	0.998981	0	0.998981	80.9464
1537-ol12-tr1	64.9661	39.184		17.4854	42.2237	0.173849	0.283646	0.142496			99.4931	1.61025	0.374074	0	0	0.00476493	0.00614594	0	1.99523	1.00238	0	1.00238	81.1485
1537-ol12-tr1	66.0197	39.0144		17.434	42.4717	0.152428	0.27891	0.129426			99.4809	1.62011	0.373068	0	0	0.00417887	0.00604484	0	2.00341	0.998297	0	0.998297	81.2828
1537-ol12-tr1	67.0192	39.0406		17.2856	42.5605	0.167105	0.271444	0.153833			99.4791	1.62277	0.369727	0	0	0.00457919	0.0058804	0	2.00296	0.99852	0	0.99852	81.4441
1537-ol12-tr1	67.9997	39.2212		17.2974	42.7119	0.153662	0.271475	0.14073			99.7964	1.6225	0.368607	0	0	0.00419519	0.00585925	0	2.00116	0.999418	0	0.999418	81.4874
1537-ol12-tr1	68.9991	38.9987		17.1234	42.8409	0.156811	0.262616	0.169032			99.5515	1.63159	0.365836	0	0	0.00429216	0.00568261	0	2.0074	0.996302	0	0.996302	81.6846
1537-ol12-tr1	69.9797	39.1164		16.7839	42.9948	0.165457	0.271525	0.140063			99.4721	1.63538	0.358131	0	0	0.0045231	0.00586798	0	2.0039	0.998048	0	0.998048	82.0352
1537-ol12-tr1	70.9791	39.2147		16.6199	43.161	0.154659	0.25855	0.165284			99.5741	1.63873	0.353989	0	0	0.00422025	0.00557744	0	2.00251	0.998743	0	0.998743	82.2359
1537-ol12-tr1	71.9597	39.3465		16.5904	43.1459	0.15008	0.255412	0.15675			99.645	1.63598	0.352891	0	0	0.00408987	0.00550243	0	1.99846	1.00077	0	1.00077	82.2567
1537-ol12-tr1	72.9591	39.2622		16.6845	43.2241	0.159599	0.262537	0.174655			99.7676	1.6385	0.354796	0	0	0.00434808	0.00565439	0	2.0033	0.998352	0	0.998352	82.2005
1537-ol12-tr1	73.9396	39.3761		16.5941	43.3981	0.146297	0.254177	0.165337			99.9341	1.64102	0.352	0	0	0.00397582	0.00546079	0	2.00246	0.998771	0	0.998771	82.3384
1537-ol12-tr1	75.0038	39.1462		16.3391	43.2006	0.153133	0.242892	0.192521			99.2744	1.64366	0.348736	0	0	0.00418735	0.00525063	0	2.00183	0.999083	0	0.999083	82.4967
1537-ol12-tr1	75.9843	39.2537		16.3313	43.2992	0.154871	0.237632	0.174156			99.4509	1.64371	0.347786	0	0	0.00422536	0.00512538	0	2.00085	0.999576	0	0.999576	82.5365
1537-ol12-tr1	76.9838	39.2637		16.2271	43.501	0.150217	0.250795	0.152779			99.5456	1.64885	0.34504	0	0	0.00409214	0.00540104	0	2.00339	0.998306	0	0.998306	82.6952
--											0	#DIV/0!	#DIV/0!	#DIV/0!	#DIV/0!	#DIV/0!	#DIV/0!	#DIV/0!	#DIV/0!	#DIV/0!	#DIV/0!	#DIV/0!	#DIV/0!
1537-ol12-core	0	39.1896		16.7814	42.9367	0.153417	0.249156	0.18333			99.4936	1.6329	0.358018	0	0	0.00419327	0.00538367	0	2.0005	0.999751	0	0.999751	82.0174
1537-ol12-core	9.62858	39.3461		16.3464	43.1591	0.160458	0.260303	0.177757			99.4501	1.63825	0.348077	0	0	0.00437741	0.00561387	0	1.99632	1.00184	0	1.00184	82.4763
--											0	#DIV/0!	#DIV/0!	#DIV/0!	#DIV/0!	#DIV/0!	#DIV/0!	#DIV/0!	#DIV/0!	#DIV/0!	#DIV/0!	#DIV/0!	#DIV/0!
1537-ol14-tr	3.01799	38.3597		21.8227	37.9387	0.258968	0.37534	0.029847			98.7853	1.48716	0.479878	0	0	0.00729576	0.00835943	0	1.9827	1.00865	0	1.00865	75.6041
1537-ol14-tr	3.96379	38.41		20.5014	39.2002	0.228305	0.347996	0.057023			98.7449	1.52837	0.448405	0	0	0.00639742	0.00770887	0	1.99088	1.00456	0	1.00456	77.3164
1537-ol14-tr	5.00714	38.6865		20.0269	39.8631	0.220265	0.341384	0.058771			99.1969	1.54282	0.434814	0	0	0.00612685	0.00750693	0	1.99127	1.00437	0	1.00437	78.0134
1537-ol14-tr	6.06476	38.7359		19.2412	40.3884	0.21744	0.321537	0.061777			98.9663	1.56107	0.4172	0	0	0.00604023	0.0070611	0	1.99137	1.00431	0	1.00431	78.9109
1537-ol14-tr	6.99967	38.8812		18.7652	40.9535	0.186517	0.297647	0.087996			99.1721	1.57595	0.405089	0	0	0.00515844	0.00650772	0	1.99271	1.00365	0	1.00365	79.5517
1537-ol14-tr	8.03211	38.8241		18.0722	41.518	0.178605	0.298307	0.084529			98.9757	1.59623	0.389777	0	0	0.00493516	0.00651627	0	1.99746	1.00127	0	1.00127	80.3739
1537-ol14-tr	8.97791	39.1516		17.6841	41.9062	0.184335	0.27185	0.101929			99.3	1.60194	0.379224	0	0	0.00506434	0.00590434	0	1.99213	1.00394	0	1.00394	80.8585
1537-ol14-tr	10.0213	39.0573		17.0094	42.5248	0.190066	0.274374	0.145503			99.2014	1.62373	0.36434	0	0	0.00521585	0.00595239	0	1.99924	1.00038	0	1.00038	81.6737
1537-ol14-tr	11.0679	39.3185		16.4392	42.7421	0.187722	0.258344	0.157415			99.1033	1.62835	0.351332	0	0	0.00513989	0.00559197	0	1.99041	1.00479	0	1.00479	82.2531
1537-ol14-tr	12.0137	39.4641		16.2408	43.2377	0.171259	0.229399	0.166395			99.5097	1.63862	0.345278	0	0	0.00466464	0.0049395	0	1.99351	1.00325	0	1.00325	82.596
1537-ol14-tr	13.035	39.4966		16.0289	43.6334	0.17561	0.242161	0.213931			99.7906	1.64845	0.339709	0	0	0.0047682	0.00519801	0	1.99813	1.00094	0	1.00094	82.9134
1537-ol14-tr	14.0646	39.56		15.8503	43.6601	0.164884	0.234205	0.202307			99.6718	1.64947	0.335926	0	0	0.00447699	0.00502726	0	1.9949	1.00255	0	1.00255	83.0802
1537-ol14-tr	15.0279	39.358		15.4955	43.6717	0.169761	0.243389	0.202908			99.1413	1.65695	0.329807	0	0	0.00462908	0.00524669	0	1.99663	1.00168	0	1.00168	83.3997
1537-ol14-tr	16.064	39.6604		15.3522	43.9354	0.156246	0.227419	0.235773			99.5674	1.65799	0.324999	0	0	0.00423763	0.00487605	0	1.9921	1.00395	0	1.00395	83.6106
1537-ol14-tr	17.0061	39.4593		15.5125	44.0472	0.162654	0.252137	0.231198			99.665	1.66298	0.328546	0	0	0.00441348	0.00540855	0	2.00135	0.999326	0	0.999326	83.5028
1537-ol14-tr	18.0311	39.4821		15.3649	43.928	0.16232	0.24354	0.267639			99.4485	1.66125	0.325963	0	0	0.00441177	0.00523285	0	1.99685	1.00157	0	1.00157	83.597
1537-ol14-tr	18.9769	39.4239		15.4492	43.8242	0.151708	0.221135	0.244323			99.3145	1.65975	0.328232	0	0	0.00412939	0.00475842	0	1.99687	1.00156	0	1.00156	83.4892
1537-ol14-tr	20.0236	39.3653		15.8009	43.7612	0.156714	0.236792	0.211579			99.5325	1.6563	0.335488	0	0	0.0042629	0.00509204	0	2.00114	0.99943	0	0.99943	83.1564
1537-ol14-tr	21.0669	39.2666		16.0904	43.5416	0.15333	0.249026	0.179267			99.4802	1.65088	0.342234	0	0	0.00417817	0.00536452	0	2.00265	0.998673	0	0.998673	82.8292
1537-ol14-tr	22.0127	39.1836		16.3324	43.2486	0.149476	0.238148	0.161674			99.3139	1.64409	0.348297	0	0	0.00408389	0.00514371	0	2.00162	0.99919	0	0.99919	82.5186
1537-ol14-tr	23.0452	39.084		16.5581	43.2209	0.157888	0.239113	0.141436			99.4014	1.64348	0.353205	0	0	0.00431487	0.00516594	0	2.00617	0.996917	0	0.996917	82.3104
1537-ol14-tr	24.0858	39.0486		16.8114	43.0053	0.149706	0.257867	0.137881			99.4108	1.63709	0.359005	0	0	0.00409579	0.00557727	0	2.00577	0.997116	0	0.997116	82.0147
1537-ol14-tr	25.0383	39.1467		17.0353	42.7009	0.151859	0.256474	0.131028			99.4223	1.62622	0.363947	0	0	0.00415653	0.0055496	0	1.99987	1.00006	0	1.00006	81.7128
1537-ol14-tr	26.0816	38.8478		16.9042	42.8477	0.148447	0.238492	0.131732			99.1184	1.63712	0.36232	0	0	0.00407635	0.00517728	0	2.00869	0.995654	0	0.995654	81.8789
1537-ol14-tr	27.0274	38.807		16.8989	42.8831	0.140476	0.244254	0.157271			99.131	1.63886	0.362292	0	0	0.00385838	0.00530362	0	2.01031	0.994843	0	0.994843	81.8958
1537-ol14-tr	28.0486	38.7869		16.9576	42.7684	0.147761	0.2567	0.151362			99.0687	1.63598	0.363886	0	0	0.00406222	0.00557901	0	2.00951	0.995245	0	0.995245	81.8045
1537-ol14-tr	29.0893	38.745		16.6828	42.692	0.154141	0.24713	0.186887			98.708	1.63756	0.358977	0	0	0.0042493	0.00538583	0	2.00618	0.996912	0	0.996912	82.0201
1537-ol14-tr	30.0417	38.9793		16.6524	42.9431	0.138599	0.271383	0.186288			99.1711	1.63854	0.356439	0	0	0.00380077	0.0058833	0	2.00466	0.997669	0	0.997669	82.1332
1537-ol14-tr	31.0741	38.8304		16.6696	43.195	0.142207	0.245864	0.175426			99.2585	1.64737	0.356638	0	0	0.00389785	0.00532754	0	2.01323	0.993385	0	0.993385	82.2037
1537-ol14-tr	32.0308	38.8289		16.7332	43.0364	0.153944	0.255828	0.165094			99.1734	1.64305	0.358377	0	0	0.00422402	0.00554931	0	2.0112	0.994398	0	0.994398	82.094
1537-ol14-tr	33.0409	38.9514		16.7581	42.9673	0.155742	0.25192	0.147592			99.2321	1.63872	0.35854	0	0	0.00426895	0.0054589	0	2.00699	0.996505	0	0.996505	82.0484
1537-ol14-tr	34.0852	39.0471		16.9363	42.8711	0.143131	0.263157	0.188468			99.4493	1.63304	0.361906	0	0	0.00391844	0.00569537	0	2.00456	0.997722	0	0.997722	81.8588
1537-ol14-tr	35.0376	38.9407		17.0032	42.7759	0.14662	0.257574	0.144827			99.2688	1.63254	0.364032	0	0	0.00402166	0.00558523	0	2.00618	0.996912	0	0.996912	81.7671
1537-ol14-tr	36.081	39.0078		17.1346	42.8832	0.156141	0.272551	0.140429			99.5947	1.63217	0.365846	0	0	0.00427114	0.00589389	0	2.00818	0.995909	0	0.995909	81.6896
1537-ol14-tr	37.1216	39.0434		17.105	42.6901	0.143453	0.252062	0.104872			99.3389	1.62765	0.36585	0	0	0.0039309	0.00546031	0	2.00289	0.998553	0	0.998553	81.6479
1537-ol14-tr	38.046	38.8989		17.2378	42.5764	0.136319	0.257888	0.118212			99.2255	1.62696	0.369518	0	0	0.00374379	0.00559905	0	2.00582	0.99709	0	0.99709	81.4915
1537-ol14-tr	39.0976	39.028		17.0275	42.6469	0.145525	0.27654	0.127096			99.2516	1.62743	0.364512	0	0	0.00399117	0.00599582	0	2.00193	0.999035	0	0.999035	81.7007
1537-ol14-tr	40.0393	38.785		17.2094	42.7619	0.146772	0.264986	0.113406			99.2815	1.63361	0.368809	0	0	0.00402978	0.0057516	0	2.0122	0.993902	0	0.993902	81.5818
1537-ol14-tr	41.0936	38.8593		17.113	42.7818	0.150188	0.253985	0.13759			99.2959	1.6334	0.366527	0	0	0.00412114	0.00550957	0	2.00956	0.995219	0	0.995219	81.673
1537-ol14-tr	42.1342	39.0417		17.0692	42.9607	0.147696	0.232903	0.173569			99.6258	1.63422	0.36425	0	0	0.00403791	0.00503374	0	2.00755	0.996227	0	0.996227	81.7736
1537-ol14-tr	43.0586	39.0621		16.8223	42.5945	0.143467	0.249701	0.145348			99.0174	1.62758	0.360595	0	0	0.00393994	0.00542107	0	1.99754	1.00123	0	1.00123	81.863
1537-ol14-tr	44.0993	39.1279		16.8144	43.0181	0.154227	0.248431	0.151001			99.5141	1.63573	0.358663	0	0	0.00421472	0.00536712	0	2.00397	0.998013	0	0.998013	82.0164
1537-ol14-tr	45.146	39.1604		16.6408	43.2444	0.135583	0.250042	0.179377			99.6106	1.64184	0.354421	0	0	0.00369959	0.00539372	0	2.00535	0.997324	0	0.997324	82.2457
1537-ol14-tr	46.0947	38.9279		16.4243	43.0046	0.149269	0.258378	0.185699			98.9501	1.643	0.352011	0	0	0.00409865	0.0056086	0	2.00472	0.99764	0	0.99764	82.3555
1537-ol14-tr	47.1244	38.8772		16.4069	43.2185	0.152447	0.234894	0.18322			99.0732	1.6492	0.351218	0	0	0.00418092	0.00509275	0	2.0097	0.995152	0	0.995152	82.4428
1537-ol14-tr	48.0599	39.2494		16.1126	43.1945	0.139156	0.244006	0.151832			99.0915	1.64349	0.343915	0	0	0.0038053	0.00527491	0	1.99649	1.00176	0	1.00176	82.6953
1537-ol14-tr	49.0896	39.2396		16.2629	43.3395	0.155406	0.248569	0.184894			99.4309	1.6454	0.346364	0	0	0.00424038	0.0053618	0	2.00137	0.999315	0	0.999315	82.6102
1537-ol14-tr	50.042	39.1043		16.3326	43.4854	0.141939	0.243847	0.203372			99.5115	1.65108	0.347877	0	0	0.00387324	0.00526039	0	2.00809	0.995953	0	0.995953	82.5971
1537-ol14-tr	51.089	39.1684		16.1289	43.4535	0.154383	0.250652	0.179789			99.3356	1.65061	0.343693	0	0	0.00421471	0.00540962	0	2.00393	0.998035	0	0.998035	82.7663
1537-ol14-tr	52.1297	39.1938		16.1142	43.7522	0.141651	0.237005	0.169479			99.6083	1.65712	0.34238	0	0	0.00385586	0.00510019	0	2.00845	0.995773	0	0.995773	82.8767
1537-ol14-tr	53.0541	39.4063		16.0123	43.5794	0.145003	0.233686	0.190596			99.5673	1.6497	0.340035	0	0	0.00394502	0.00502612	0	1.99871	1.00064	0	1.00064	82.9106
1537-ol14-tr	54.0947	39.2129		15.7141	43.5671	0.141367	0.252243	0.195925			99.0836	1.656	0.33507	0	0	0.00386186	0.00544747	0	2.00037	0.999813	0	0.999813	83.1713
1537-ol14-tr	55.1524	39.6014		15.8201	43.7131	0.157266	0.238689	0.200807			99.7314	1.65009	0.335005	0	0	0.00426657	0.00511923	0	1.99448	1.00276	0	1.00276	83.124
1537-ol14-tr	56.0903	39.5143		15.8216	43.9566	0.145219	0.238781	0.249864			99.9264	1.65742	0.334661	0	0	0.00393533	0.00511546	0	2.00114	0.999432	0	0.999432	83.2005
1537-ol14-tr	57.1419	39.8984		15.7774	43.7477	0.151545	0.244555	0.229754			100.049	1.64506	0.332818	0	0	0.00409558	0.0052249	0	1.9872	1.0064	0	1.0064	83.173
1537-ol14-tr	58.0663	40.2425		15.6512	42.533	0.154069	0.230421	0.213696			99.0249	1.61196	0.332753	0	0	0.00419654	0.00496165	0	1.95387	1.02306	0	1.02306	82.8894
1537-ol14-tr	59.107	37.4432		15.2443	41.6829	0.158391	0.223821	0.20695			94.9596	1.65558	0.33966	0	0	0.00452137	0.00505089	0	2.00481	0.997595	0	0.997595	82.9765
1537-ol14-tr	60.1536	38.6968		15.7937	43.3575	0.152778	0.2515	0.212021			98.4643	1.66144	0.339508	0	0	0.00420755	0.00547563	0	2.01063	0.994684	0	0.994684	83.0326
1537-ol14-tr	61.1024	39.1052		16.1583	43.6177	0.162754	0.245856	0.201641			99.4915	1.65529	0.343996	0	0	0.00443906	0.00530112	0	2.00903	0.995487	0	0.995487	82.7941
1537-ol14-tr	62.1431	39.2394		16.1272	43.3412	0.161101	0.243522	0.232752			99.3452	1.64662	0.343713	0	0	0.00439884	0.0052566	0	1.99999	1.00001	0	1.00001	82.7308
1537-ol14-tr	63.1531	39.0067		16.539	43.5823	0.166611	0.251818	0.205143			99.7516	1.65313	0.351926	0	0	0.00454201	0.00542699	0	2.01502	0.992488	0	0.992488	82.4481
1537-ol14-tr	64.1098	39.137		16.7767	43.1033	0.13497	0.252419	0.172679			99.5771	1.63796	0.357639	0	0	0.0036862	0.00544993	0	2.00474	0.997631	0	0.997631	82.0786
1537-ol14-tr	65.1456	38.9395		16.9654	42.8449	0.155533	0.244709	0.152785			99.3028	1.63446	0.363066	0	0	0.00426429	0.00530397	0	2.0071	0.996451	0	0.996451	81.8242
1537-ol14-tr	66.0943	39.0657		17.2156	42.5505	0.142023	0.249683	0.150069			99.3736	1.6231	0.368391	0	0	0.00389357	0.00541135	0	2.0008	0.9996	0	0.9996	81.5018
1537-ol14-tr	67.1386	39.0219		17.5575	42.5008	0.148751	0.272072	0.088547			99.5896	1.61965	0.375346	0	0	0.0040741	0.00589092	0	2.00496	0.99752	0	0.99752	81.1856
1537-ol14-tr	68.182	39.0539		17.6757	42.2232	0.149059	0.288397	0.096513			99.4868	1.61151	0.378446	0	0	0.00408872	0.00625385	0	2.0003	0.999851	0	0.999851	80.9822
1537-ol14-tr	69.1043	39.1156		17.6084	42.1872	0.151271	0.266234	0.109777			99.4385	1.61017	0.377012	0	0	0.00414948	0.00577336	0	1.9971	1.00145	0	1.00145	81.0278
1537-ol14-tr	70.151	38.9335		17.6653	42.2974	0.144734	0.28683	0.136112			99.4639	1.61584	0.378574	0	0	0.00397377	0.00622564	0	2.00461	0.997694	0	0.997694	81.0183
1537-ol14-tr	71.0997	39.0111		17.9343	42.2105	0.15795	0.285476	0.152411			99.7517	1.6098	0.383691	0	0	0.00432931	0.00618581	0	2.00401	0.997997	0	0.997997	80.7528
1537-ol14-tr	72.1404	38.8336		17.7797	41.9326	0.139161	0.284701	0.121836			99.0916	1.60866	0.382633	0	0	0.00383688	0.0062055	0	2.00134	0.999332	0	0.999332	80.7847
1537-ol14-tr	73.1947	38.938		17.9232	42.0287	0.157028	0.286454	0.144061			99.4774	1.60725	0.384503	0	0	0.00431582	0.00622398	0	2.0023	0.998852	0	0.998852	80.6953
1537-ol14-tr	74.117	39.0022		18.0499	42.0101	0.164924	0.287704	0.128619			99.6434	1.60432	0.386685	0	0	0.00452656	0.00624249	0	2.00177	0.999114	0	0.999114	80.5784
1537-ol14-tr	75.1636	38.9962		18.1649	41.8283	0.149675	0.287455	0.131826			99.5584	1.59946	0.389656	0	0	0.00411339	0.00624522	0	1.99947	1.00026	0	1.00026	80.4106
1537-ol14-tr	76.207	39.1049		17.9067	41.9533	0.158097	0.277495	0.123086			99.5236	1.6023	0.383654	0	0	0.0043396	0.00602156	0	1.99632	1.00184	0	1.00184	80.6817
1537-ol14-tr	77.1528	39.0844		18.116	41.8337	0.169562	0.285287	0.110253			99.5992	1.59799	0.388201	0	0	0.00465506	0.00619165	0	1.99704	1.00148	0	1.00148	80.455
1537-ol14-tr	78.1961	38.9915		18.3064	42.0014	0.164394	0.304816	0.075993			99.8445	1.60199	0.391693	0	0	0.00450641	0.00660557	0	2.0048	0.9976	0	0.9976	80.3533
1537-ol14-tr	79.1184	38.9877		18.4532	41.8067	0.145405	0.29281	0.113733			99.7995	1.59667	0.395354	0	0	0.00399113	0.00635375	0	2.00237	0.998817	0	0.998817	80.1531
1537-ol14-tr	80.1651	39.0448		18.5808	41.6206	0.155218	0.291456	0.099169			99.792	1.59004	0.398208	0	0	0.00426177	0.00632628	0	1.99884	1.00058	0	1.00058	79.9719
1537-ol14-tr	81.1139	39.0105		18.5474	41.7911	0.16516	0.298751	0.095869			99.9088	1.59477	0.397048	0	0	0.00452968	0.00647738	0	2.00283	0.998586	0	0.998586	80.0661
1537-ol14-tr	82.1435	39.1318		18.5367	41.5747	0.156486	0.284835	0.083647			99.7682	1.58763	0.397099	0	0	0.00429481	0.00618001	0	1.99521	1.0024	0	1.0024	79.9923
1537-ol14-tr	83.1905	39.0641		18.4784	41.6101	0.152846	0.278933	0.051084			99.6355	1.59041	0.396206	0	0	0.00419868	0.0060574	0	1.99687	1.00156	0	1.00156	80.0563
1537-ol14-tr	84.1128	38.8873		18.659	41.5954	0.165714	0.30469	0.100885			99.713	1.59178	0.400563	0	0	0.00455768	0.00662477	0	2.00352	0.998238	0	0.998238	79.8948
1537-ol14-tr	85.1595	38.9052		18.5367	41.4109	0.169275	0.279387	0.087332			99.3888	1.58838	0.398857	0	0	0.00466638	0.00608865	0	1.99799	1.001	0	1.001	79.929
1537-ol14-tr	86.2029	38.7875		18.4147	41.4547	0.151995	0.29966	0.075617			99.1842	1.59286	0.39693	0	0	0.00419741	0.00654196	0	2.00053	0.999735	0	0.999735	80.0517
1537-ol14-tr	87.1487	38.8409		18.5606	41.3166	0.155323	0.299038	0.080553			99.253	1.58729	0.400008	0	0	0.00428859	0.00652729	0	1.99811	1.00094	0	1.00094	79.8717
1537-ol14-tr	88.203	38.8695		18.531	41.4757	0.164688	0.293377	0.073073			99.4073	1.59058	0.398664	0	0	0.00453913	0.0063924	0	2.00018	0.99991	0	0.99991	79.959
1537-ol14-tr	89.1141	38.9735		18.6885	41.5809	0.156638	0.301966	0.110118			99.8116	1.58956	0.400776	0	0	0.00430355	0.00655866	0	2.00119	0.999403	0	0.999403	79.8639
1537-ol14-tr	90.1717	38.9221		18.6053	41.3758	0.152858	0.297497	0.082826			99.4364	1.58666	0.400239	0	0	0.00421282	0.00648179	0	1.99759	1.0012	0	1.0012	79.8561
1537-ol14-tr	91.2151	38.8541		18.6656	41.5843	0.171153	0.27938	0.095577			99.6501	1.5923	0.400944	0	0	0.00471009	0.00607809	0	2.00404	0.997982	0	0.997982	79.8849
1537-ol14-tr	92.1609	38.8345		18.6139	41.4784	0.158264	0.292306	0.111175			99.4885	1.59073	0.400459	0	0	0.0043622	0.00636925	0	2.00192	0.999038	0	0.999038	79.8885
1537-ol14-tr	93.2042	39.1403		18.3913	41.3377	0.158089	0.292352	0.08229			99.402	1.58314	0.395122	0	0	0.00435134	0.00636143	0	1.98898	1.00551	0	1.00551	80.0268
--											0	#DIV/0!	#DIV/0!	#DIV/0!	#DIV/0!	#DIV/0!	#DIV/0!	#DIV/0!	#DIV/0!	#DIV/0!	#DIV/0!	#DIV/0!	#DIV/0!
1536B-ol1-	0	38.8927		19.6186	40.5303	0.13573	0.369072	0.059581			99.606	1.55854	0.423206	0	0	0.00375113	0.00806352	0	1.99356	1.00322	0	1.00322	78.6448
1536B-ol1-	5.40007	39.0001		19.3425	40.7739	0.135871	0.343459	0.055042			99.6509	1.56462	0.416376	0	0	0.00374716	0.00748821	0	1.99224	1.00388	0	1.00388	78.9815
1536B-ol1-	54.7773	39.8361		15.2966	44.037	0.149885	0.243952	0.221026			99.7846	1.65696	0.322875	0	0	0.00405322	0.00521523	0	1.9891	1.00545	0	1.00545	83.6918
1536B-ol1-	68.5389	39.5741		15.3402	43.9551	0.145714	0.232374	0.24762			99.4951	1.66041	0.325075	0	0	0.003956	0.00498735	0	1.99443	1.00278	0	1.00278	83.6275
--											0	#DIV/0!	#DIV/0!	#DIV/0!	#DIV/0!	#DIV/0!	#DIV/0!	#DIV/0!	#DIV/0!	#DIV/0!	#DIV/0!	#DIV/0!	#DIV/0!
1536B-ol3-tr1	2.99001	38.2634		19.8307	39.7647	0.227971	0.321999	0.091488			98.5003	1.55074	0.433834	0	0	0.00638952	0.00713461	0	1.9981	1.00095	0	1.00095	78.1396
1536B-ol3-tr1	3.98994	38.273		18.8642	41.0375	0.197889	0.306596	0.094769			98.774	1.58932	0.409841	0	0	0.00550809	0.00674642	0	2.01142	0.99429	0	0.99429	79.4994
1536B-ol3-tr1	5.00397	38.5467		17.9201	42.1239	0.187818	0.283801	0.161346			99.2237	1.61725	0.385952	0	0	0.00518242	0.00619066	0	2.01457	0.992714	0	0.992714	80.7332
1536B-ol3-tr1	5.99388	38.7082		17.2245	42.5754	0.184996	0.282205	0.123037			99.0983	1.63028	0.369994	0	0	0.00509112	0.00613964	0	2.0115	0.994249	0	0.994249	81.5028
1536B-ol3-tr1	7.00394	38.7322		16.7459	42.9607	0.161855	0.261515	0.140239			99.0024	1.64313	0.359299	0	0	0.00444913	0.00568295	0	2.01256	0.993718	0	0.993718	82.0569
1536B-ol3-tr1	7.99397	38.8337		16.321	43.0659	0.162221	0.249446	0.138134			98.7704	1.64721	0.350194	0	0	0.00445935	0.00542086	0	2.00729	0.996356	0	0.996356	82.4676
1536B-ol3-tr1	8.9939	38.8539		16.2092	43.1302	0.14999	0.244745	0.175461			98.7635	1.6494	0.347738	0	0	0.00412245	0.00531783	0	2.00658	0.99671	0	0.99671	82.5882
1536B-ol3-tr1	10.004	38.8605		16.0573	43.4074	0.167887	0.234912	0.171069			98.8991	1.65671	0.343795	0	0	0.00460518	0.00509404	0	2.0102	0.9949	0	0.9949	82.8145
1536B-ol3-tr1	10.9939	38.8487		16.0222	43.4321	0.16869	0.237617	0.202049			98.9114	1.65779	0.343072	0	0	0.00462759	0.00515312	0	2.01064	0.99468	0	0.99468	82.8538
1536B-ol3-tr1	12.0039	38.9916		15.7904	43.4036	0.155454	0.238831	0.202391			98.7823	1.65631	0.33803	0	0	0.0042635	0.00517825	0	2.00379	0.998107	0	0.998107	83.0506
1536B-ol3-tr1	12.994	38.8734		15.832	43.6643	0.158017	0.248927	0.186969			98.9636	1.66415	0.338491	0	0	0.0043283	0.0053903	0	2.01236	0.99382	0	0.99382	83.0978
1536B-ol3-tr1	13.9939	38.9358		15.7178	43.7922	0.170857	0.23852	0.181241			99.0364	1.66663	0.335567	0	0	0.00467329	0.00515754	0	2.01203	0.993987	0	0.993987	83.24
1536B-ol3-tr1	15.01	39.2615		15.5705	43.8097	0.151455	0.236333	0.200678			99.2302	1.66166	0.331298	0	0	0.0041286	0.00509296	0	2.00218	0.998912	0	0.998912	83.3765
1536B-ol3-tr1	15.9999	39.0333		15.6311	43.8127	0.157571	0.232244	0.207675			99.0746	1.66599	0.333432	0	0	0.00430622	0.00501755	0	2.00875	0.995627	0	0.995627	83.3236
1536B-ol3-tr1	17.01	39.0363		15.3793	43.96	0.14937	0.228455	0.215635			98.9691	1.67156	0.328055	0	0	0.00408202	0.0049356	0	2.00863	0.995685	0	0.995685	83.5941
1536B-ol3-tr1	18.01	38.9929		15.3179	43.9858	0.14566	0.242435	0.221801			98.9065	1.67352	0.326936	0	0	0.00398296	0.0052407	0	2.00968	0.99516	0	0.99516	83.6569
1536B-ol3-tr1	18.9999	39.0377		15.233	44.0378	0.162897	0.225905	0.240445			98.9377	1.67442	0.324916	0	0	0.00445144	0.00488024	0	2.00867	0.995665	0	0.995665	83.7488
1536B-ol3-tr1	20.01	39.2239		15.1627	44.0319	0.142687	0.220549	0.204378			98.9861	1.67123	0.322843	0	0	0.00389225	0.00475608	0	2.00272	0.99864	0	0.99864	83.8099
1536B-ol3-tr1	20.9999	39.0434		15.007	44.0672	0.144561	0.240779	0.2362			98.7391	1.67705	0.320383	0	0	0.00395393	0.00520623	0	2.00659	0.996705	0	0.996705	83.9602
1536B-ol3-tr1	22.01	39.0365		14.7715	44.3417	0.144868	0.216743	0.252322			98.7636	1.68557	0.314996	0	0	0.00395782	0.00468119	0	2.00921	0.995395	0	0.995395	84.2547
1536B-ol3-tr1	23.01	39.0526		14.7886	44.4769	0.152279	0.215294	0.245954			98.9316	1.68797	0.31485	0	0	0.00415354	0.00464235	0	2.01162	0.994191	0	0.994191	84.2797
1536B-ol3-tr1	23.9999	39.0869		14.5199	44.619	0.146683	0.204977	0.269154			98.8466	1.69292	0.309048	0	0	0.00399986	0.00441873	0	2.01039	0.994805	0	0.994805	84.5628
1536B-ol3-tr1	25.01	39.2499		14.5165	44.7318	0.144085	0.21427	0.318173			99.1747	1.69186	0.308003	0	0	0.00391665	0.00460452	0	2.00838	0.995808	0	0.995808	84.5988
1536B-ol3-tr1	26.004	39.2431		14.1922	44.7538	0.140991	0.205322	0.326994			98.8624	1.69552	0.301625	0	0	0.00383895	0.00441961	0	2.0054	0.997299	0	0.997299	84.8972
1536B-ol3-tr1	27.014	39.3088		14.2115	44.7094	0.137054	0.219394	0.325653			98.9118	1.69288	0.301865	0	0	0.00372964	0.00471984	0	2.00319	0.998404	0	0.998404	84.867
1536B-ol3-tr1	28.0141	39.3053		14.0872	44.8829	0.116745	0.218466	0.335348			98.946	1.6981	0.298987	0	0	0.00317445	0.00469614	0	2.00496	0.997522	0	0.997522	85.0288
1536B-ol3-tr1	29.004	39.3468		13.9335	44.9702	0.137698	0.226851	0.397286			99.0123	1.70017	0.295511	0	0	0.00374148	0.00487286	0	2.0043	0.997852	0	0.997852	85.1925
1536B-ol3-tr1	30.014	39.2054		13.946	44.9807	0.140899	0.215499	0.338072			98.8266	1.70341	0.29627	0	0	0.00383484	0.00463674	0	2.00815	0.995926	0	0.995926	85.1841
1536B-ol3-tr1	31.0041	39.2738		13.8273	44.9889	0.142015	0.205462	0.352387			98.7899	1.70326	0.293669	0	0	0.00386418	0.00441959	0	2.00521	0.997395	0	0.997395	85.294
1536B-ol3-tr1	32.004	39.3553		13.8744	45.2573	0.131591	0.197803	0.345503			99.1619	1.70708	0.293579	0	0	0.0035673	0.0042391	0	2.00847	0.995767	0	0.995767	85.3259
1536B-ol3-tr1	33.0141	39.4796		13.7786	45.1646	0.145687	0.190895	0.405841			99.1652	1.70316	0.291479	0	0	0.00394844	0.00409003	0	2.00268	0.998662	0	0.998662	85.3869
1536B-ol3-tr1	34.004	39.3573		13.7445	45.3834	0.145371	0.211115	0.407258			99.2489	1.71065	0.290629	0	0	0.00393813	0.00452126	0	2.00974	0.995129	0	0.995129	85.4778
1536B-ol3-tr1	35.014	39.5624		13.5702	45.1486	0.143234	0.206418	0.420376			99.0512	1.70279	0.28711	0	0	0.0038825	0.00442324	0	1.99821	1.0009	0	1.0009	85.5716
1536B-ol3-tr1	36.0041	39.5319		13.6979	45.482	0.142905	0.17446	0.425044			99.4542	1.70979	0.288871	0	0	0.00386099	0.00372628	0	2.00625	0.996875	0	0.996875	85.5468
1536B-ol3-tr1	37.0101	39.5005		13.3449	45.1657	0.144414	0.195929	0.379228			98.7307	1.70661	0.28287	0	0	0.00392178	0.0042063	0	1.99761	1.00119	0	1.00119	85.7817
1536B-ol3-tr1	38.0201	39.4787		13.4637	45.5189	0.149699	0.195832	0.43487			99.2417	1.71358	0.284329	0	0	0.00405022	0.00418862	0	2.00614	0.996928	0	0.996928	85.7686
1536B-ol3-tr1	39.0101	39.6211		13.5359	45.4494	0.158005	0.195998	0.477627			99.438	1.70826	0.285402	0	0	0.00426819	0.00418555	0	2.00211	0.998943	0	0.998943	85.6845
1536B-ol3-tr1	40.0201	39.411		13.4977	45.4409	0.154892	0.183323	0.453266			99.1411	1.71311	0.285459	0	0	0.00419677	0.00392672	0	2.00669	0.996655	0	0.996655	85.7168
1536B-ol3-tr1	41.0202	39.5451		13.2939	45.5066	0.149871	0.204385	0.473021			99.1729	1.71333	0.280779	0	0	0.00405539	0.00437211	0	2.00254	0.998731	0	0.998731	85.9196
1536B-ol3-tr1	42.0101	39.5739		13.3715	45.6281	0.168722	0.185179	0.447274			99.3747	1.71458	0.281871	0	0	0.00455663	0.00395359	0	2.00496	0.997522	0	0.997522	85.8814
1536B-ol3-tr1	43.0201	39.4023		13.3009	45.4468	0.145619	0.179471	0.439288			98.9144	1.71535	0.281628	0	0	0.00395017	0.00384875	0	2.00478	0.99761	0	0.99761	85.8973
1536B-ol3-tr1	44.01	39.8275		13.2884	45.6037	0.137826	0.183907	0.429942			99.4713	1.7097	0.279472	0	0	0.00371364	0.00391737	0	1.99681	1.0016	0	1.0016	85.9503
1536B-ol3-tr1	45.0201	39.6278		13.1337	45.5903	0.12898	0.172525	0.454799			99.1081	1.71532	0.277209	0	0	0.00348774	0.00368809	0	1.99971	1.00015	0	1.00015	86.0876
1536B-ol3-tr1	46.0242	39.5955		13.1621	45.5191	0.13059	0.200713	0.448994			99.057	1.71396	0.278021	0	0	0.00353398	0.00429396	0	1.99981	1.0001	0	1.0001	86.043
1536B-ol3-tr1	47.0141	39.6414		13.2049	45.7045	0.127695	0.192286	0.476472			99.3473	1.71667	0.278233	0	0	0.00344707	0.00410347	0	2.00246	0.998772	0	0.998772	86.0528
1536B-ol3-tr1	48.0241	39.5053		13.1841	45.5639	0.120085	0.186772	0.438321			98.9985	1.71693	0.278694	0	0	0.00325213	0.00399869	0	2.00287	0.998564	0	0.998564	86.0347
1536B-ol3-tr1	49.0141	39.6873		13.107	45.4601	0.126349	0.199469	0.457983			99.0382	1.71126	0.27678	0	0	0.00341827	0.00426616	0	1.99573	1.00214	0	1.00214	86.0778
1536B-ol3-tr1	50.0241	39.4161		13.2204	45.5622	0.143555	0.183663	0.442079			98.968	1.71825	0.279687	0	0	0.00389089	0.00393532	0	2.00577	0.997116	0	0.997116	86.0012
1536B-ol3-tr1	51.0242	39.7583		13.2655	45.3823	0.121031	0.192414	0.435413			99.155	1.70675	0.279868	0	0	0.00327136	0.00411146	0	1.994	1.003	0	1.003	85.9124
1536B-ol3-tr1	52.0141	39.6421		13.2666	45.5559	0.117937	0.187024	0.443987			99.2135	1.71307	0.279857	0	0	0.00318734	0.00399579	0	2.00011	0.999945	0	0.999945	85.9575
1536B-ol3-tr1	53.0241	39.5554		13.1658	45.4312	0.12048	0.17892	0.451822			98.9036	1.71322	0.278517	0	0	0.00326529	0.00383347	0	1.99883	1.00058	0	1.00058	86.0164
1536B-ol3-tr1	54.0142	39.6615		13.2037	45.4788	0.11764	0.186086	0.419203			99.0669	1.71157	0.278758	0	0	0.00318192	0.00397901	0	1.99749	1.00125	0	1.00125	85.9944
1536B-ol3-tr1	55.0141	39.6723		13.1847	45.2755	0.12785	0.190214	0.447244			98.8978	1.70697	0.278855	0	0	0.00346426	0.00407455	0	1.99336	1.00332	0	1.00332	85.9577
1536B-ol3-tr1	56.0241	39.5932		13.2031	45.3273	0.129034	0.194055	0.4351			98.8818	1.70958	0.279352	0	0	0.0034977	0.00415844	0	1.99659	1.00171	0	1.00171	85.9547
1536B-ol3-tr1	57.0141	39.8718		13.2771	45.6407	0.132383	0.176965	0.45997			99.5589	1.70977	0.27902	0	0	0.00356423	0.00376659	0	1.99612	1.00194	0	1.00194	85.9704
1536B-ol3-tr1	58.0302	39.6254		13.3421	45.6921	0.123379	0.190426	0.420168			99.3936	1.71558	0.281021	0	0	0.00332934	0.00406229	0	2.00399	0.998004	0	0.998004	85.925
1536B-ol3-tr1	59.0202	39.6847		13.2463	45.4728	0.121348	0.19431	0.404523			99.124	1.71044	0.279509	0	0	0.00328047	0.00415266	0	1.99738	1.00131	0	1.00131	85.9539
1536B-ol3-tr1	60.0201	39.666		13.1822	45.461	0.117219	0.182399	0.445415			99.0542	1.71132	0.278373	0	0	0.00317131	0.00390114	0	1.99677	1.00162	0	1.00162	86.0093
1536B-ol3-tr1	61.0302	39.8016		13.2245	45.8104	0.114998	0.20257	0.455607			99.6097	1.71536	0.277789	0	0	0.00309477	0.00430964	0	2.00055	0.999725	0	0.999725	86.0628
1536B-ol3-tr1	62.0201	39.672		13.1684	45.5339	0.13433	0.198791	0.462681			99.1701	1.71254	0.277833	0	0	0.003631	0.00424794	0	1.99825	1.00087	0	1.00087	86.0411
1536B-ol3-tr1	63.0302	39.7775		13.3912	45.6916	0.114239	0.187895	0.46375			99.6262	1.71197	0.281466	0	0	0.00307626	0.00399992	0	2.00052	0.999742	0	0.999742	85.8804
1536B-ol3-tr1	64.0202	39.6928		13.343	45.4012	0.126915	0.19055	0.462604			99.2171	1.70782	0.281562	0	0	0.00343112	0.00407248	0	1.99689	1.00156	0	1.00156	85.8468
1536B-ol3-tr1	65.0201	39.7113		13.2301	45.6042	0.109739	0.183721	0.450082			99.2891	1.71307	0.278791	0	0	0.00296264	0.00392106	0	1.99874	1.00063	0	1.00063	86.0035
1536B-ol3-tr1	66.0302	39.8246		13.339	45.4658	0.125864	0.189605	0.433854			99.3787	1.70643	0.280849	0	0	0.00339511	0.00404324	0	1.99472	1.00264	0	1.00264	85.8677
1536B-ol3-tr1	67.0251	39.7944		13.3431	45.4617	0.119023	0.178966	0.458467			99.3557	1.70713	0.281076	0	0	0.00321218	0.00381828	0	1.99524	1.00238	0	1.00238	85.8628
1536B-ol3-tr1	68.0351	39.7546		13.3769	45.4104	0.117102	0.177028	0.456096			99.2921	1.70662	0.282022	0	0	0.00316296	0.00378006	0	1.99558	1.00221	0	1.00221	85.8184
1536B-ol3-tr1	69.0352	39.5698		13.2475	45.4758	0.127742	0.182169	0.465793			99.0688	1.71301	0.279937	0	0	0.00345829	0.00389879	0	2.00031	0.999847	0	0.999847	85.9537
1536B-ol3-tr1	70.0251	39.7284		13.4212	45.2779	0.112316	0.184861	0.458154			99.1828	1.70391	0.283333	0	0	0.00303773	0.00395258	0	1.99423	1.00288	0	1.00288	85.7424
1536B-ol3-tr1	71.0351	39.7726		13.2799	45.4032	0.118498	0.184474	0.461877			99.2205	1.70687	0.280061	0	0	0.00320163	0.00394025	0	1.99407	1.00297	0	1.00297	85.9048
1536B-ol3-tr1	72.0251	39.8586		13.4587	45.6447	0.124218	0.201325	0.453206			99.7407	1.70838	0.282582	0	0	0.00334139	0.00428123	0	1.99859	1.00071	0	1.00071	85.8068
1536B-ol3-tr1	73.0351	39.7937		13.1772	45.6022	0.12053	0.186641	0.432071			99.3123	1.71157	0.277446	0	0	0.00325127	0.00398008	0	1.99625	1.00187	0	1.00187	86.0511
1536B-ol3-tr1	74.0352	39.649		13.4667	45.5978	0.122555	0.183935	0.447502			99.4675	1.71199	0.283638	0	0	0.00330702	0.00392371	0	2.00286	0.998571	0	0.998571	85.787
1536B-ol3-tr1	75.0251	39.7956		13.4002	45.5627	0.127607	0.191232	0.414878			99.4922	1.70855	0.281888	0	0	0.00343908	0.00407432	0	1.99796	1.00102	0	1.00102	85.8379
1536B-ol3-tr1	76.0351	39.811		13.5198	45.3891	0.126107	0.204743	0.447896			99.4986	1.70331	0.284615	0	0	0.00340118	0.00436542	0	1.99569	1.00215	0	1.00215	85.6828
1536B-ol3-tr1	77.0252	39.7979		13.4471	45.5328	0.124188	0.200591	0.424091			99.5267	1.7074	0.282868	0	0	0.00334686	0.00427363	0	1.99788	1.00106	0	1.00106	85.7874
1536B-ol3-tr1	78.0251	39.784		13.3016	45.4135	0.116026	0.185497	0.433104			99.2337	1.70667	0.280423	0	0	0.00313377	0.00396073	0	1.99418	1.00291	0	1.00291	85.8878
1536B-ol3-tr1	79.0391	39.7993		13.5403	45.3882	0.126014	0.203276	0.408007			99.4651	1.70337	0.285063	0	0	0.00339886	0.00433439	0	1.99617	1.00192	0	1.00192	85.664
1536B-ol3-tr1	80.0291	39.6036		13.482	45.3565	0.125861	0.197212	0.415234			99.1804	1.70748	0.284718	0	0	0.00340529	0.00421817	0	1.99982	1.00009	0	1.00009	85.7083
1536B-ol3-tr1	81.0391	39.7485		13.5041	45.5981	0.131704	0.190366	0.457378			99.6301	1.70935	0.283986	0	0	0.0035484	0.00405462	0	2.00094	0.999529	0	0.999529	85.7533
1536B-ol3-tr1	82.0291	39.743		13.3345	45.2172	0.131978	0.195915	0.424042			99.0466	1.70274	0.281686	0	0	0.00357185	0.00419167	0	1.99219	1.00391	0	1.00391	85.8051
1536B-ol3-tr1	83.0291	39.7374		13.4645	45.4254	0.130228	0.202148	0.421296			99.381	1.70614	0.283696	0	0	0.00351536	0.00431382	0	1.99767	1.00117	0	1.00117	85.7428
1536B-ol3-tr1	84.0391	39.6286		13.5212	45.4279	0.129402	0.185698	0.445598			99.3384	1.70819	0.285216	0	0	0.00349705	0.00396731	0	2.00087	0.999565	0	0.999565	85.692
1536B-ol3-tr1	85.0291	39.739		13.587	45.4043	0.118452	0.189839	0.457546			99.4961	1.7048	0.286185	0	0	0.00319645	0.00404984	0	1.99823	1.00088	0	1.00088	85.626
1536B-ol3-tr1	86.0391	39.7217		13.5167	45.2194	0.128388	0.188348	0.429599			99.2041	1.70171	0.28535	0	0	0.00347243	0.00402715	0	1.99456	1.00272	0	1.00272	85.6396
1536B-ol3-tr1	87.0291	39.5895		13.7029	45.1905	0.112941	0.188652	0.428454			99.2129	1.70243	0.289588	0	0	0.00305789	0.00403794	0	1.99912	1.00044	0	1.00044	85.4626
1536B-ol3-tr1	88.0352	39.7701		13.5144	45.1284	0.132893	0.187244	0.453099			99.1861	1.69868	0.285368	0	0	0.00359512	0.00400448	0	1.99165	1.00417	0	1.00417	85.6169
1536B-ol3-tr1	89.0452	39.7599		13.7752	45.1522	0.129972	0.186768	0.451777			99.4558	1.69712	0.290454	0	0	0.00351101	0.00398852	0	1.99507	1.00246	0	1.00246	85.3865
1536B-ol3-tr1	90.0352	39.6921		13.7935	45.1431	0.138275	0.192571	0.45661			99.4162	1.69806	0.29106	0	0	0.00373813	0.00411556	0	1.99698	1.00151	0	1.00151	85.3674
1536B-ol3-tr1	91.0452	39.5477		14.0033	44.9739	0.131052	0.190431	0.454956			99.3013	1.69571	0.296188	0	0	0.00355126	0.00407948	0	1.99953	1.00023	0	1.00023	85.1304
1536B-ol3-tr1	92.0453	39.7483		13.9368	45.0713	0.138036	0.193938	0.454018			99.5424	1.69402	0.29385	0	0	0.0037287	0.00414148	0	1.99574	1.00213	0	1.00213	85.2178
1536B-ol3-tr1	93.0352	39.75		14.1752	45.0766	0.121861	0.194265	0.459851			99.7778	1.69215	0.298512	0	0	0.00328776	0.00414341	0	1.99809	1.00095	0	1.00095	85.0044
1536B-ol3-tr1	94.0452	39.6345		14.2604	44.8814	0.126619	0.20131	0.421225			99.5255	1.6895	0.30114	0	0	0.00342561	0.00430558	0	1.99837	1.00082	0	1.00082	84.8722
1536B-ol3-tr1	95.0352	39.7245		14.1032	44.7172	0.133465	0.205018	0.438704			99.3221	1.68529	0.29817	0	0	0.00361507	0.00439004	0	1.99147	1.00427	0	1.00427	84.9672
1536B-ol3-tr1	96.0452	39.5757		14.4428	44.5746	0.122617	0.212044	0.377191			99.305	1.68238	0.305798	0	0	0.00332611	0.00454715	0	1.99606	1.00197	0	1.00197	84.6192
1536B-ol3-tr1	97.0453	39.4953		14.5696	44.3529	0.127042	0.219788	0.41735			99.182	1.67799	0.309215	0	0	0.00345432	0.0047244	0	1.99538	1.00231	0	1.00231	84.4397
1536B-ol3-tr1	98.0352	39.4455		14.4769	44.4092	0.124904	0.227185	0.415415			99.0991	1.68107	0.307421	0	0	0.00339811	0.00488616	0	1.99678	1.00161	0	1.00161	84.54
1536B-ol3-tr1	99.0452	39.5946		14.8464	44.2417	0.139137	0.211324	0.392778			99.4259	1.67092	0.31455	0	0	0.00377671	0.00453469	0	1.99378	1.00311	0	1.00311	84.1574
1536B-ol3-tr1	100.039	39.4458		14.8725	44.0959	0.147225	0.227327	0.377785			99.1665	1.67039	0.316046	0	0	0.00400821	0.00489268	0	1.99534	1.00233	0	1.00233	84.0898
1536B-ol3-tr1	101.049	39.3712		15.066	44.2419	0.146519	0.21182	0.368647			99.4061	1.67362	0.319718	0	0	0.00398351	0.00455267	0	2.00188	0.999061	0	0.999061	83.9607
1536B-ol3-tr1	102.049	39.5706		15.035	44.1438	0.145659	0.227785	0.351301			99.4741	1.66738	0.318577	0	0	0.00395413	0.00488839	0	1.9948	1.0026	0	1.0026	83.9585
1536B-ol3-tr1	103.039	39.2896		15.5083	43.9998	0.154804	0.228348	0.317913			99.4988	1.66585	0.329379	0	0	0.00421227	0.004912	0	2.00436	0.997822	0	0.997822	83.4917
1536B-ol3-tr1	104.049	39.2852		15.3554	43.8128	0.141227	0.216743	0.355219			99.1666	1.66342	0.327045	0	0	0.0038536	0.00467542	0	1.99899	1.0005	0	1.0005	83.5694
1536B-ol3-tr1	105.039	39.3523		15.3558	43.7216	0.140531	0.219919	0.313661			99.1038	1.65995	0.327052	0	0	0.00383459	0.00474392	0	1.99558	1.00221	0	1.00221	83.5404
1536B-ol3-tr1	106.039	39.4449		15.5797	43.7606	0.144978	0.222873	0.288148			99.4412	1.65681	0.330898	0	0	0.00394494	0.00479427	0	1.99645	1.00178	0	1.00178	83.3528
1536B-ol3-tr1	107.049	39.4149		15.8972	43.5896	0.150855	0.2502	0.295756			99.5985	1.65055	0.337685	0	0	0.00410537	0.00538279	0	1.99772	1.00114	0	1.00114	83.0158
1536B-ol3-tr1	108.039	39.2609		15.8005	43.5097	0.163036	0.242767	0.286671			99.2636	1.65278	0.336702	0	0	0.00445103	0.00523956	0	1.99918	1.00041	0	1.00041	83.0759
1536B-ol3-tr1	109.049	39.3487		15.9641	43.4751	0.171562	0.242766	0.29674			99.499	1.64863	0.339604	0	0	0.00467576	0.00523054	0	1.99814	1.00093	0	1.00093	82.9193
1536B-ol3-tr1	110.046	39.2649		16.0831	43.418	0.151376	0.223316	0.254697			99.3954	1.64847	0.342553	0	0	0.00413064	0.00481734	0	1.99997	1.00001	0	1.00001	82.7952
1536B-ol3-tr1	111.045	39.1035		16.0314	43.2607	0.153873	0.239665	0.273541			99.0627	1.64863	0.342726	0	0	0.00421444	0.00518931	0	2.00076	0.99962	0	0.99962	82.7893
1536B-ol3-tr1	112.056	39.2096		16.1746	43.2924	0.151487	0.236874	0.255678			99.3206	1.6459	0.344962	0	0	0.00413919	0.00511664	0	2.00012	0.99994	0	0.99994	82.6727
1536B-ol3-tr1	113.045	39.1435		16.4169	43.1296	0.15103	0.253055	0.268497			99.3626	1.64138	0.350485	0	0	0.00413089	0.00547171	0	2.00146	0.999268	0	0.999268	82.4041
1536B-ol3-tr1	114.056	38.9056		16.3512	43.1068	0.165338	0.24083	0.257004			99.0268	1.64639	0.350334	0	0	0.00453845	0.00522604	0	2.00649	0.996755	0	0.996755	82.4546
1536B-ol3-tr1	115.046	39.1587		16.5494	43.2061	0.16627	0.244764	0.25504			99.5803	1.64152	0.352718	0	0	0.00454006	0.00528352	0	2.00406	0.997971	0	0.997971	82.3131
1536B-ol3-tr1	116.045	38.9978		16.3331	42.9103	0.172801	0.238961	0.246851			98.8998	1.64012	0.350209	0	0	0.00474687	0.00518938	0	2.00026	0.999868	0	0.999868	82.4044
1536B-ol3-tr1	117.056	38.9556		16.3876	43.0631	0.156668	0.263483	0.250507			99.077	1.64393	0.350945	0	0	0.00429839	0.00571486	0	2.00489	0.997556	0	0.997556	82.4077
1536B-ol3-tr1	118.045	38.9832		16.4348	42.8683	0.156097	0.25439	0.223908			98.9207	1.63863	0.352416	0	0	0.00428833	0.00552486	0	2.00086	0.999568	0	0.999568	82.3
1536B-ol3-tr1	119.056	38.9122		16.5881	42.8227	0.171931	0.247076	0.229391			98.9714	1.63764	0.355865	0	0	0.00472548	0.00536846	0	2.0036	0.998202	0	0.998202	82.1487
1536B-ol3-tr1	120.06	38.911		16.5994	42.8566	0.168322	0.238431	0.262165			99.0359	1.63845	0.356002	0	0	0.00462491	0.00517908	0	2.00425	0.997874	0	0.997874	82.1504
1536B-ol3-tr1	121.049	39.1759		16.5722	42.811	0.143646	0.247399	0.233204			99.1833	1.6323	0.354463	0	0	0.00393629	0.00535943	0	1.99606	1.00197	0	1.00197	82.1588
1536B-ol3-tr1	122.06	39.0287		16.679	42.6843	0.151764	0.269155	0.216753			99.0297	1.6313	0.357587	0	0	0.00416852	0.00584445	0	1.9989	1.00055	0	1.00055	82.0208
1536B-ol3-tr1	123.049	38.9217		16.7445	42.7953	0.159445	0.253094	0.228065			99.1021	1.63553	0.358989	0	0	0.00437947	0.00549567	0	2.0044	0.997802	0	0.997802	82.0013
1536B-ol3-tr1	124.06	38.9268		16.8091	42.6455	0.145753	0.255545	0.23052			99.0132	1.6316	0.360771	0	0	0.00400781	0.005555	0	2.00194	0.999032	0	0.999032	81.8924
1536B-ol3-tr1	125.06	38.9625		16.7761	42.4452	0.147234	0.260235	0.224062			98.8153	1.62654	0.360639	0	0	0.00405501	0.00566601	0	1.9969	1.00155	0	1.00155	81.8517
1536B-ol3-tr1	126.049	39.0099		16.7307	42.7165	0.157339	0.248271	0.257647			99.1204	1.63209	0.358599	0	0	0.00432049	0.00538952	0	2.0004	0.9998	0	0.9998	81.9862
1536B-ol3-tr1	127.06	38.8976		16.6628	42.8219	0.167294	0.254379	0.231306			99.0353	1.63726	0.357392	0	0	0.00459705	0.00552595	0	2.00477	0.997615	0	0.997615	82.0825
1536B-ol3-tr1	128.05	39.0438		16.6895	42.8527	0.176764	0.247145	0.223534			99.2334	1.63461	0.357129	0	0	0.00484594	0.00535628	0	2.00194	0.999028	0	0.999028	82.0695
1536B-ol3-tr1	129.049	39.0141		16.7738	42.9043	0.164982	0.264312	0.257005			99.3785	1.63564	0.358727	0	0	0.00452034	0.00572504	0	2.00461	0.997694	0	0.997694	82.013
1536B-ol3-tr1	130.06	38.8891		16.8605	42.6696	0.166555	0.255648	0.233368			99.0748	1.63225	0.361814	0	0	0.00457904	0.00555632	0	2.0042	0.997898	0	0.997898	81.8555
1536B-ol3-tr1	131.056	39.0226		16.7721	42.6826	0.148291	0.246016	0.227021			99.0986	1.63082	0.359491	0	0	0.00407209	0.00534064	0	1.99972	1.00014	0	1.00014	81.9379
1536B-ol3-tr1	132.066	38.9596		16.6452	42.4858	0.142898	0.256285	0.244576			98.7344	1.62875	0.35797	0	0	0.00393718	0.00558226	0	1.99624	1.00188	0	1.00188	81.9819
1536B-ol3-tr1	133.056	39.127		16.7654	42.5903	0.14616	0.253553	0.245883			99.1283	1.62657	0.359187	0	0	0.00401178	0.0055018	0	1.99527	1.00237	0	1.00237	81.9118
1536B-ol3-tr1	134.056	39.1346		16.7128	42.9424	0.144844	0.261265	0.220247			99.4162	1.63476	0.356914	0	0	0.00396294	0.005651	0	2.00129	0.999354	0	0.999354	82.0797
1536B-ol3-tr1	135.066	38.921		16.6955	43.6815	0.155084	0.250391	0.245483			99.949	1.6559	0.355044	0	0	0.00422525	0.00539302	0	2.02057	0.989717	0	0.989717	82.3444
1536B-ol3-tr1	138.056	39.6824		16.6894	42.7081	0.14648	0.270744	0.246179			99.7433	1.61824	0.354746	0	0	0.00398894	0.00582862	0	1.9828	1.0086	0	1.0086	82.0198
1536B-ol3-tr1	139.056	39.0897		16.732	42.7926	0.147709	0.271658	0.223662			99.2573	1.63203	0.357976	0	0	0.0040487	0.00588651	0	1.99994	1.00003	0	1.00003	82.0113
1536B-ol3-tr1	140.066	38.8986		16.6908	42.821	0.17395	0.27034	0.250189			99.1049	1.63675	0.357889	0	0	0.00477858	0.005871	0	2.00529	0.997354	0	0.997354	82.0575
1536B-ol3-tr1	141.061	39.096		16.6586	42.9704	0.146429	0.25305	0.247625			99.3721	1.63673	0.355952	0	0	0.00400851	0.00547633	0	2.00217	0.998917	0	0.998917	82.137
1536B-ol3-tr1	142.071	39.1092		16.6534	42.7437	0.158004	0.265076	0.252794			99.1822	1.63115	0.356509	0	0	0.00433349	0.00574735	0	1.99774	1.00113	0	1.00113	82.0639
1536B-ol3-tr1	143.071	38.9644		16.5949	42.8238	0.158434	0.261175	0.250531			99.0532	1.63653	0.355762	0	0	0.00435147	0.00567083	0	2.00232	0.998842	0	0.998842	82.1431
1536B-ol3-tr1	144.061	39.1522		16.6546	42.9273	0.162917	0.249193	0.229751			99.376	1.63447	0.355732	0	0	0.00445818	0.00539082	0	2.00005	0.999974	0	0.999974	82.1258
1536B-ol3-tr1	145.071	39.1481		16.4511	43.0354	0.159977	0.238828	0.220132			99.2535	1.63889	0.351451	0	0	0.00437854	0.00516755	0	1.99989	1.00006	0	1.00006	82.3422
1536B-ol3-tr1	146.061	39.1219		16.6506	43.1215	0.152685	0.25971	0.231346			99.5377	1.63952	0.35514	0	0	0.00417223	0.00561033	0	2.00445	0.997777	0	0.997777	82.1955
1536B-ol3-tr1	147.071	39.1854		16.4153	43.0431	0.159159	0.247061	0.24926			99.2993	1.63853	0.350547	0	0	0.00435442	0.00534357	0	1.99878	1.00061	0	1.00061	82.3764
1536B-ol3-tr1	148.071	39.2939		16.4598	43.111	0.143141	0.250352	0.269454			99.5276	1.63755	0.350733	0	0	0.00390768	0.00540298	0	1.9976	1.0012	0	1.0012	82.36
1536B-ol3-tr1	149.061	39.0893		16.525	43.0516	0.140136	0.249122	0.241348			99.2965	1.63997	0.353129	0	0	0.00383658	0.00539181	0	2.00233	0.998836	0	0.998836	82.2824
1536B-ol3-tr1	150.071	38.8695		16.3373	42.9686	0.142618	0.243293	0.239977			98.8013	1.6444	0.350737	0	0	0.00392264	0.00529007	0	2.00435	0.997825	0	0.997825	82.4204
1536B-ol3-tr1	151.061	38.9926		16.339	43.2033	0.15299	0.247286	0.236394			99.1716	1.64691	0.349402	0	0	0.00419145	0.00535585	0	2.00586	0.997069	0	0.997069	82.4977
1536B-ol3-tr1	152.075	39.0876		16.234	43.1554	0.156949	0.243851	0.251058			99.1289	1.64475	0.347085	0	0	0.00429904	0.00528037	0	2.00141	0.999293	0	0.999293	82.5746
1536B-ol3-tr1	153.075	39.1959		16.2306	43.2446	0.157656	0.261618	0.252579			99.343	1.64434	0.34621	0	0	0.00430842	0.005652	0	2.00051	0.999745	0	0.999745	82.6073
1536B-ol3-tr1	154.065	39.071		16.1144	43.2283	0.172756	0.251738	0.248872			99.0871	1.64754	0.34453	0	0	0.00473204	0.00545119	0	2.00225	0.998875	0	0.998875	82.7049
1536B-ol3-tr1	155.075	39.0988		16.1874	43.4682	0.160045	0.233591	0.235601			99.3836	1.65198	0.345108	0	0	0.00437142	0.00504388	0	2.0065	0.996749	0	0.996749	82.7194
1536B-ol3-tr1	156.065	38.9639		16.0446	43.3256	0.164719	0.228765	0.26246			98.99	1.65289	0.343379	0	0	0.00451638	0.00495866	0	2.00574	0.997128	0	0.997128	82.799
1536B-ol3-tr1	157.065	39.0814		15.9335	43.2607	0.146793	0.236116	0.258508			98.917	1.65007	0.340931	0	0	0.00402404	0.00511694	0	2.00014	0.999928	0	0.999928	82.8764
1536B-ol3-tr1	158.075	39.1658		15.9334	43.6486	0.169107	0.249847	0.254609			99.4214	1.65658	0.339231	0	0	0.00461265	0.00538754	0	2.00581	0.997097	0	0.997097	83.0028
1536B-ol3-tr1	159.065	39.1879		15.6781	43.9428	0.152176	0.229064	0.27747			99.4675	1.66527	0.3333	0	0	0.00414467	0.00493206	0	2.00764	0.996179	0	0.996179	83.3231
1536B-ol3-tr1	160.075	39.3175		15.584	43.8406	0.162548	0.227329	0.285718			99.4177	1.66099	0.33122	0	0	0.0044261	0.00489353	0	2.00153	0.999233	0	0.999233	83.3743
1536B-ol3-tr1	161.071	39.1907		15.4722	43.7121	0.151736	0.242239	0.289519			99.0585	1.6618	0.329971	0	0	0.00414586	0.00523235	0	2.00115	0.999424	0	0.999424	83.4333
1536B-ol3-tr1	162.071	39.1016		15.6179	43.9041	0.158667	0.246444	0.292916			99.3216	1.66654	0.332567	0	0	0.00432858	0.00531502	0	2.00875	0.995623	0	0.995623	83.3642
1536B-ol3-tr1	163.081	39.1897		15.3634	43.7298	0.150959	0.223629	0.290125			98.9476	1.66336	0.327824	0	0	0.00412681	0.00483294	0	2.00014	0.999929	0	0.999929	83.5362
1536B-ol3-tr1	164.071	39.2875		15.3873	43.8363	0.144248	0.230754	0.277045			99.1631	1.66345	0.327554	0	0	0.00393399	0.00497508	0	1.99991	1.00004	0	1.00004	83.5483
1536B-ol3-tr1	165.081	39.3118		15.478	43.7795	0.169186	0.228126	0.264097			99.2307	1.66061	0.32935	0	0	0.00461222	0.00491641	0	1.99949	1.00025	0	1.00025	83.4494
1536B-ol3-tr1	166.081	39.2307		15.3998	43.843	0.163341	0.22957	0.295702			99.1621	1.66448	0.327974	0	0	0.00445679	0.00495187	0	2.00187	0.999067	0	0.999067	83.5392
1536B-ol3-tr1	167.071	39.2307		15.6437	43.6328	0.14352	0.226569	0.304802			99.1821	1.65791	0.333451	0	0	0.00391929	0.00489129	0	2.00017	0.999915	0	0.999915	83.2551
1536B-ol3-tr1	168.081	39.1643		15.714	43.5585	0.153733	0.233459	0.315558			99.1395	1.65686	0.335309	0	0	0.00420269	0.00504544	0	2.00142	0.999292	0	0.999292	83.1686
1536B-ol3-tr1	169.071	39.0242		15.9331	43.395	0.141053	0.257009	0.294326			99.0447	1.65417	0.340711	0	0	0.00386429	0.00556626	0	2.00431	0.997845	0	0.997845	82.9207
1536B-ol3-tr1	170.081	38.953		16.3912	43.0594	0.146909	0.265532	0.277978			99.094	1.64396	0.351059	0	0	0.00403107	0.00575991	0	2.00481	0.997594	0	0.997594	82.4032
1536B-ol3-tr1	171.081	38.8831		16.6831	42.5566	0.158002	0.27037	0.259697			98.8109	1.63134	0.358756	0	0	0.00435299	0.00588858	0	2.00034	0.999832	0	0.999832	81.9729
--											0	#DIV/0!	#DIV/0!	#DIV/0!	#DIV/0!	#DIV/0!	#DIV/0!	#DIV/0!	#DIV/0!	#DIV/0!	#DIV/0!	#DIV/0!	#DIV/0!
1536B-ol6-	0	39.9014		13.8216	44.9569	0.131767	0.208642	0.36878			99.3891	1.68924	0.291338	0	0	0.00355835	0.00445421	0	1.98859	1.00571	0	1.00571	85.2902
1536B-ol6-	114.248	39.8877		13.8947	44.7959	0.127854	0.214843	0.360908			99.2819	1.68537	0.293258	0	0	0.00345715	0.00459253	0	1.98667	1.00666	0	1.00666	85.1787
--											0	#DIV/0!	#DIV/0!	#DIV/0!	#DIV/0!	#DIV/0!	#DIV/0!	#DIV/0!	#DIV/0!	#DIV/0!	#DIV/0!	#DIV/0!	#DIV/0!
1537-ol8-tr1	2.98509	39.9558	0.027466	19.4369	41.0255	0.199419	0.312665	0.058105			101.104	1.54775	0.411358	0.00118259	0.000564472	0.00540707	0.00670196	0.00128794	1.97425	1.01115	0.000819194	1.01197	79.0028
1537-ol8-tr1	3.97504	40.3446	0.020654	18.4792	42.0732	0.193849	0.312393	0.068349			101.607	1.57155	0.387213	0.0013773	0.000605117	0.00520395	0.00662976	0.00178564	1.97436	1.01087	0.000609915	1.01148	80.2317
1537-ol8-tr1	4.98975	40.3218	0.022204	17.8709	42.5127	0.19351	0.283122	0.090893			101.49	1.58533	0.373846	0.00182855	0.000641258	0.00518624	0.0059986	0.00344564	1.97628	1.00863	0.0006546	1.00928	80.9182
1537-ol8-tr1	6.04499	40.3784	0.024822	17.4431	42.858	0.20152	0.267316	0.106738			101.457	1.59574	0.364334	0.002144	0.000576147	0.00539258	0.00565498	0.0031216	1.97697	1.00848	0.000730654	1.00921	81.4122
1537-ol8-tr1	6.96006	40.2209	0.024173	16.9936	42.9547	0.190147	0.269801	0.108546			100.947	1.60466	0.356126	0.00218757	0.000432532	0.00510517	0.00572654	0.00347449	1.97772	1.00789	0.000713917	1.00861	81.8376
1537-ol8-tr1	8.02245	40.4416	0.024484	16.7634	43.3369	0.176988	0.258277	0.129611			101.342	1.61026	0.349418	0.00259809	0.00052404	0.00472639	0.00545254	0.00388158	1.97686	1.00799	0.000719224	1.00871	82.1696
1537-ol8-tr1	8.95118	40.6955	0.022382	16.5122	43.7328	0.183079	0.259698	0.144022			101.729	1.61653	0.342395	0.00287198	0.000509988	0.00486367	0.00545408	0.00321331	1.97584	1.00905	0.000654064	1.00971	82.5213
1537-ol8-tr1	10.0222	40.7912	0.013894	15.9764	44.196	0.166968	0.248554	0.171532			101.664	1.63126	0.3308	0.00341555	0.000677049	0.00442916	0.00521239	0.00135035	1.97714	1.00994	0.000405426	1.01035	83.1402
1537-ol8-tr1	11.0144	40.8451	0.007584	15.7825	44.3784	0.167775	0.229195	0.182326			101.689	1.63601	0.32639	0.00362609	0.000650733	0.00444519	0.0048006	0.00132532	1.97725	1.01005	0.000221033	1.01027	83.3679
1537-ol8-tr1	12.0044	40.8778	0.019022	15.6681	44.487	0.154206	0.228209	0.199005			101.796	1.63714	0.323455	0.00395086	0.000776109	0.00407851	0.00477156	0.00257497	1.97674	1.00909	0.000553417	1.00964	83.5022
1537-ol8-tr1	13.0066	40.7563	0.019987	15.691	44.3813	0.164528	0.239469	0.203063			101.608	1.637	0.324671	0.00404067	0.000605089	0.0043615	0.00501848	0.00253339	1.97823	1.0084	0.000582827	1.00898	83.4492
1537-ol8-tr1	13.9966	40.7395	0.021212	15.8041	44.1743	0.154844	0.234915	0.206394			101.551	1.63067	0.327273	0.00411024	0.000746032	0.00410807	0.00492699	0.00371619	1.97555	1.00879	0.000619043	1.00941	83.2848
1537-ol8-tr1	14.9946	40.6519	0.013251	16.2186	43.9087	0.14957	0.253022	0.176784			101.525	1.6246	0.336632	0.0035287	0.000500884	0.00397731	0.00531901	0.00268665	1.97725	1.00894	0.000387605	1.00933	82.8357
1537-ol8-tr1	16.0656	40.6623	0.011638	16.836	43.5296	0.163687	0.256102	0.120433			101.697	1.61187	0.349727	0.00240583	0.000394465	0.00435619	0.00538807	0.00205217	1.97619	1.01001	0.000340696	1.01035	82.1713
1537-ol8-tr1	16.9807	40.5794	0.017174	16.9517	43.249	0.158124	0.266036	0.10541			101.493	1.60533	0.352977	0.00211079	0.000420376	0.00421826	0.00561052	0.00304758	1.97371	1.01038	0.000503968	1.01088	81.9754
1537-ol8-tr1	18.0359	40.558	0.015095	17.1454	43.1581	0.162917	0.254104	0.115338			101.5	1.60367	0.357394	0.00231207	0.00035991	0.00435079	0.00536464	0.00153889	1.97499	1.01093	0.000443436	1.01137	81.7756
1537-ol8-tr1	18.9647	40.4199	0.01644	17.2258	43.1609	0.156058	0.266978	0.113758			101.511	1.60457	0.359246	0.00228152	0.000459662	0.00416966	0.0056392	0.00269037	1.97905	1.00798	0.000483184	1.00846	81.7067
1537-ol8-tr1	20.0357	40.5263	0.01756	17.1074	43.1444	0.152573	0.247559	0.124848			101.41	1.6044	0.356876	0.00250464	0.000342712	0.00407768	0.00523049	0.00151818	1.97495	1.01091	0.000516246	1.01143	81.8039
1537-ol8-tr1	21.0287	40.5609	0.010857	17.0538	43.3441	0.148541	0.269326	0.127717			101.59	1.60886	0.355103	0.00255747	0.000328694	0.00396261	0.0056799	0.00121779	1.9777	1.00991	0.000318597	1.01023	81.919
1537-ol8-tr1	22.0186	40.6377	0.017315	16.9916	43.291	0.147246	0.242353	0.121442			101.549	1.60628	0.353675	0.00243091	0.00032432	0.0039266	0.00510915	0.00177255	1.97352	1.01145	0.000507915	1.01196	81.955
1537-ol8-tr1	23.0167	40.5065	0.012805	16.9276	43.3901	0.153154	0.276764	0.112667			101.458	1.61197	0.352782	0.00225807	0.000448289	0.00408924	0.00584186	0.0011778	1.97857	1.00944	0.000376088	1.00982	82.0444
1537-ol8-tr1	24.0877	40.6077	0.010743	16.7684	43.6793	0.159685	0.260845	0.134071			101.708	1.61741	0.348322	0.00267826	0.000431229	0.00424967	0.00548784	0.00137405	1.97995	1.00865	0.000314494	1.00897	82.2803
1537-ol8-tr1	25.0102	40.6931	0.013373	16.685	43.662	0.162255	0.257795	0.144317			101.753	1.61487	0.346182	0.00287956	0.000448672	0.004313	0.0054173	0.00236435	1.97647	1.00959	0.000391026	1.00998	82.3471
1537-ol8-tr1	26.0654	40.6547	0.015952	16.5201	43.7867	0.154146	0.250142	0.161578			101.654	1.62025	0.342925	0.00322551	0.00042035	0.0040994	0.00525899	0.00187218	1.97805	1.00911	0.000466659	1.00958	82.5322
1537-ol8-tr1	26.9805	40.679	0.016676	16.467	43.8917	0.15167	0.250167	0.171877			101.743	1.62238	0.341451	0.00342738	0.00044536	0.00402918	0.00525381	0.00192804	1.97891	1.00862	0.000487309	1.00911	82.613
1537-ol8-tr1	28.0515	40.7037	0.012875	16.3144	43.9232	0.165332	0.24231	0.179545			101.677	1.62339	0.338256	0.00357996	0.000582776	0.00439172	0.00508834	0.00222719	1.97752	1.00914	0.000376202	1.00952	82.7565
1537-ol8-tr1	29.0495	40.7895	0.011497	16.4437	43.93	0.166206	0.241026	0.183963			101.926	1.62027	0.340228	0.00366042	0.000691151	0.00440575	0.00505085	0.00260517	1.97691	1.00917	0.000335239	1.0095	82.6458
1537-ol8-tr1	29.9646	40.6386	0.006938	16.33	43.8145	0.157409	0.241465	0.188127			101.55	1.62155	0.339035	0.00375612	0.000672951	0.00418688	0.00507742	0.00292373	1.97721	1.00888	0.000202998	1.00909	82.7075
1537-ol8-tr1	31.0356	40.6251	0.015083	16.5419	43.7331	0.160161	0.244824	0.194699			101.726	1.6173	0.343171	0.00388435	0.000912435	0.00425681	0.0051441	0.00346608	1.97813	1.00778	0.000440973	1.00822	82.4955
1537-ol8-tr1	31.9644	40.6324	0.011317	16.585	43.6064	0.16463	0.261811	0.178976			101.631	1.61438	0.344442	0.00357458	0.000785174	0.00438038	0.00550704	0.0031688	1.97624	1.00906	0.000331231	1.00939	82.4158
1537-ol8-tr1	33.0268	40.6057	0.015009	16.8233	43.4579	0.157754	0.24834	0.176404			101.648	1.61033	0.349707	0.00352639	0.0007259	0.00420122	0.0052284	0.00265629	1.97638	1.00931	0.000439686	1.00975	82.1582
1537-ol8-tr1	34.082	40.5894	0.011535	17.105	43.2415	0.156093	0.272101	0.154966			101.652	1.60441	0.356028	0.00310189	0.000688102	0.00416242	0.00573615	0.0018305	1.97596	1.01022	0.000338358	1.01056	81.8394
1537-ol8-tr1	34.9971	40.4363	0.019002	17.4214	42.968	0.150002	0.286815	0.141623			101.644	1.59657	0.363138	0.00283891	0.000689412	0.00400579	0.00605508	0.00391431	1.97721	1.00787	0.000558195	1.00843	81.4698
1537-ol8-tr1	36.0118	40.481	0.007504	17.6701	42.6902	0.149461	0.28279	0.130816			101.612	1.58801	0.36873	0.00262519	0.000373558	0.00399577	0.00597673	0.0038281	1.97354	1.0101	0.000220679	1.01032	81.1559
1537-ol8-tr1	37.0017	40.126	0.009797	18.0434	42.2393	0.154312	0.294045	0.111747			101.187	1.58149	0.378979	0.00225716	0.000196339	0.00415239	0.00625518	0.00422856	1.97756	1.00778	0.000289993	1.00807	80.669
1537-ol8-tr1	37.9939	40.1584	0.009885	18.145	42.0385	0.144977	0.294378	0.100438			101.125	1.5751	0.381386	0.00203018	0.000166631	0.00390399	0.00626676	0.00479396	1.97365	1.00932	0.000292808	1.00961	80.5066
1537-ol8-tr1	39.065	40.146	0.010531	18.5206	41.7934	0.147371	0.30611	0.099651			101.264	1.56636	0.389389	0.00201483	6.62536e-05	0.00396956	0.00651832	0.00504578	1.97336	1.00929	0.00031203	1.0096	80.09
1537-ol8-tr1	39.98	39.9338	0.011753	18.7492	41.6171	0.131135	0.32894	0.099542			101.127	1.56425	0.395332	0.00201844	1.11638e-05	0.00354242	0.00702466	0.00544131	1.97762	1.00685	0.000349242	1.0072	79.8257
1537-ol8-tr1	41.0353	39.8514	0.007162	19.0918	41.3327	0.130655	0.327371	0.100714			101.114	1.5563	0.403267	0.00204581	0.000106024	0.00353569	0.00700352	0.00570945	1.97797	1.00655	0.000213196	1.00676	79.4206
1537-ol8-tr1	41.964	39.922	0.016529	19.2912	41.2035	0.133032	0.316045	0.105488			101.25	1.55037	0.407198	0.00214131	5.38436e-05	0.00359753	0.00675655	0.00554187	1.97566	1.00763	0.00049169	1.00812	79.1988
1537-ol8-tr1	43.035	39.8539	0.014682	19.5236	40.9345	0.138912	0.353017	0.09539			101.156	1.54377	0.413046	0.00194076	9.09115e-05	0.00376514	0.00756422	0.00507531	1.97525	1.00822	0.000437746	1.00865	78.8919
1537-ol8-tr1	44.028	39.8404	0.007693	19.6231	40.8691	0.124621	0.349521	0.103647			101.119	1.5428	0.415554	0.0021108	0.000126939	0.00338107	0.00749658	0.00416762	1.97564	1.00885	0.000229591	1.00908	78.7804
1537-ol8-tr1	45.018	39.9015	0.006948	19.8919	40.7011	0.127216	0.351411	0.103964			101.242	1.53638	0.421225	0.00211714	0.000169117	0.00345129	0.00753673	0.00321278	1.97409	1.01035	0.000207346	1.01055	78.4826
1537-ol8-tr1	46.016	40.0352	0.006378	20.021	40.6777	0.127816	0.343974	0.107085			101.385	1.5341	0.423574	0.00217872	0.000121277	0.00346442	0.00737053	0.00128675	1.9721	1.01281	0.000190163	1.013	78.3634
1537-ol8-tr1	47.087	39.9241	0.007152	20.2242	40.534	0.130305	0.36388	0.104546			101.336	1.53147	0.428653	0.00213094	0.000128451	0.00353833	0.00781129	0.000878172	1.97461	1.01184	0.000213629	1.01206	78.1313
1537-ol8-tr1	48.0021	40.0954	0.00316	20.4018	40.6902	0.136003	0.348148	0.099033			101.837	1.53018	0.430394	0.00200913	6.24293e-05	0.00367577	0.00743861	0.00128319	1.97504	1.01143	9.39471e-05	1.01152	78.0475
1537-ol8-tr1	49.0573	38.3373	0.011192	19.9799	38.012	0.155538	0.369934	0.100632			97.0432	1.50316	0.443225	0.00214682	-1.90861e-05	0.00442048	0.0083116	0.00174263	1.96299	1.01694	0.000349894	1.01729	77.2283
1537-ol8-tr1	49.9798	39.8764	0.011087	20.6139	40.309	0.134798	0.371239	0.107722			101.568	1.52181	0.436581	0.00219401	0.000133079	0.00365755	0.0079632	0.00294575	1.97529	1.00987	0.000330915	1.0102	77.7072
1537-ol8-tr1	51.0509	39.5912	0.01826	20.5764	40.0036	0.130974	0.374258	0.103264			100.971	1.51981	0.438536	0.00211648	0.000193846	0.00357621	0.00807861	0.00353167	1.97584	1.00897	0.000548448	1.00952	77.6068
1537-ol8-tr1	52.0489	39.8491	0.011606	20.7302	40.1761	0.121274	0.374494	0.107926			101.524	1.51819	0.439448	0.00220019	0.000102196	0.00329362	0.00804042	0.00317784	1.97445	1.0101	0.000346725	1.01045	77.5521
1537-ol8-tr1	53.0388	39.7937	0.007253	20.7822	40.1444	0.133147	0.364671	0.102971			101.471	1.51835	0.440945	0.00210106	5.5146e-05	0.00361932	0.00783654	0.00301116	1.97592	1.0096	0.000216875	1.00982	77.4947
1537-ol8-tr1	54.0411	39.9799	0.011084	20.8141	40.1658	0.121358	0.380981	0.107204			101.72	1.51498	0.440407	0.00218141	7.37392e-05	0.00328979	0.00816451	0.00291578	1.97202	1.01154	0.000330516	1.01187	77.4773
1537-ol8-tr1	55.1035	39.9903	0.008848	20.8197	40.1254	0.119422	0.372826	0.109037			101.67	1.51421	0.440745	0.00221982	6.62502e-05	0.00323892	0.00799373	0.00259285	1.97107	1.01231	0.000263971	1.01257	77.455
1537-ol8-tr1	56.0322	39.8608	0.003765	20.8554	40.1989	0.123106	0.370826	0.104382			101.647	1.51814	0.441836	0.00212666	8.84942e-05	0.00334137	0.00795688	0.0026841	1.97617	1.00979	0.00011241	1.00991	77.457
1537-ol8-tr1	57.0874	39.9082	0.008943	20.752	40.2296	0.13808	0.371745	0.101949			101.652	1.51833	0.439366	0.00207577	0.000141485	0.00374542	0.00797153	0.00287608	1.97451	1.01035	0.000266839	1.01062	77.557
1537-ol8-tr1	58.0025	39.8765	0.005592	20.7745	40.2443	0.131192	0.359765	0.105409			101.609	1.51986	0.440124	0.00214759	2.49579e-05	0.00356085	0.00771956	0.00236588	1.9758	1.01019	0.000166959	1.01036	77.5445
1537-ol8-tr1	59.0735	39.8847	0.002688	20.6064	40.2665	0.126803	0.361284	0.098792			101.447	1.52196	0.436925	0.00201445	5.79159e-05	0.00344458	0.00775859	0.00208421	1.97424	1.01124	8.03216e-05	1.01132	77.6952
1537-ol8-tr1	60.0022	39.9497	0.003972	20.5879	40.3556	0.120596	0.371462	0.10611			101.587	1.52301	0.43587	0.00216038	4.62585e-05	0.003271	0.00796506	0.0019079	1.97423	1.01135	0.000118509	1.01147	77.749
--											0	#DIV/0!	#DIV/0!	#DIV/0!	#DIV/0!	#DIV/0!	#DIV/0!	#DIV/0!	#DIV/0!	#DIV/0!	#DIV/0!	#DIV/0!	#DIV/0!
1537-ol12-tr2	3.97147	40.8466	0.030361	15.9939	43.8627	0.222162	0.236787	0.18145			101.514	1.62087	0.331553	0.00361731	0.000511449	0.00590026	0.00497149	0.00238776	1.96981	1.01251	0.00088698	1.0134	83.0184
1537-ol12-tr2	4.97524	40.9471	0.025803	15.9699	43.9264	0.20059	0.24452	0.186054			101.629	1.62094	0.330589	0.00370386	0.000565353	0.00531983	0.00512661	0.00208372	1.96833	1.01357	0.000752757	1.01432	83.06
1537-ol12-tr2	6.03907	40.8591	0.019691	16.1292	43.8123	0.210103	0.249151	0.163806			101.59	1.61858	0.33427	0.0032647	0.000481589	0.00557852	0.0052297	0.0025557	1.96996	1.01255	0.000575109	1.01313	82.883
1537-ol12-tr2	7.01962	40.8045	0.016342	16.3157	43.7958	0.194405	0.236687	0.14057			101.638	1.61856	0.338259	0.00280263	0.000523497	0.0051636	0.0049699	0.00224138	1.97252	1.01157	0.000477471	1.01205	82.7139
1537-ol12-tr2	8.03586	40.9075	0.016348	16.4088	43.743	0.198282	0.248383	0.142119			101.755	1.61541	0.339935	0.0028314	0.000703717	0.00526265	0.00521159	0.00114119	1.97049	1.01336	0.00047729	1.01384	82.6151
1537-ol12-tr2	9.01909	40.8845	0.017522	16.3608	43.6267	0.187873	0.24305	0.159873			101.611	1.61292	0.33932	0.00318867	0.000840316	0.00499197	0.00510541	0.00183682	1.9682	1.01393	0.000512138	1.01444	82.6189
1537-ol12-tr2	10.0198	40.8374	0.019897	16.2564	43.7133	0.202535	0.257053	0.171998			101.602	1.61594	0.337118	0.00343013	0.000817442	0.00538097	0.00539896	0.00213151	1.97022	1.01265	0.000581492	1.01323	82.739
1537-ol12-tr2	11.0836	40.8951	0.007118	16.2591	43.8966	0.189042	0.25114	0.168974			101.744	1.62051	0.336715	0.00336524	0.000525781	0.00501564	0.00526759	0.0010501	1.97245	1.0127	0.000207741	1.01291	82.7963
1537-ol12-tr2	12.0052	40.8418	0.012301	16.2267	43.9137	0.179125	0.228359	0.165866			101.636	1.62266	0.336359	0.00330643	0.000562884	0.00475698	0.00479425	0.00083344	1.97327	1.01233	0.000359345	1.01269	82.8302
1537-ol12-tr2	13.0748	40.758	0.018198	16.0963	43.7922	0.188711	0.235559	0.167988			101.426	1.62049	0.334134	0.00335353	0.000862344	0.00501873	0.00495249	0.00262675	1.97143	1.0117	0.000532373	1.01223	82.9054
1537-ol12-tr2	13.99	40.8544	0.01803	16.1847	43.8412	0.200311	0.246342	0.183438			101.782	1.61682	0.334833	0.00364958	0.000968066	0.00530922	0.00516169	0.00426585	1.971	1.01066	0.000525676	1.01119	82.8436
1537-ol12-tr2	15.051	40.747	0.024839	16.1143	43.8808	0.179245	0.246771	0.190107			101.612	1.62094	0.333926	0.00378849	0.000888118	0.0047587	0.0051792	0.00385981	1.97334	1.00967	0.00072539	1.01039	82.9182
1537-ol12-tr2	16.0548	40.8284	0.012931	16.4612	43.8631	0.185073	0.236006	0.206415			101.887	1.61883	0.340807	0.00410977	0.000520058	0.00490899	0.00494879	0.00140521	1.97553	1.01077	0.000377292	1.01115	82.6087
1537-ol12-tr2	17.038	40.7346	0.011421	16.9582	43.311	0.175022	0.263492	0.160387			101.641	1.60593	0.35274	0.00320829	0.000276212	0.00466412	0.00555101	0.000259923	1.97263	1.01317	0.000334794	1.0135	81.9909
1537-ol12-tr2	18.0421	40.7305	0.012824	17.3633	43.1235	0.177435	0.26005	0.123603			101.813	1.59885	0.361136	0.00247228	0.000290367	0.00472803	0.00547804	0.000149426	1.9731	1.01298	0.00037589	1.01336	81.5745
1537-ol12-tr2	19.0415	40.5314	0.006811	17.8598	42.5355	0.176212	0.277827	0.10116			101.528	1.58526	0.373398	0.00203392	0.000221925	0.00471991	0.00588301	0.000600375	1.97212	1.01328	0.00020068	1.01348	80.9361
1537-ol12-tr2	20.0268	40.443	0.005107	18.4404	42.1075	0.185243	0.294272	0.076735			101.583	1.57274	0.386379	0.0015462	0.000265814	0.00497265	0.00624485	0.000370002	1.97252	1.01328	0.000150802	1.01343	80.2779
1537-ol12-tr2	21.0235	40.5356	0.009047	18.7929	41.96	0.187867	0.287563	0.071075			101.874	1.56469	0.393125	0.00142983	0.000226993	0.00503489	0.00609256	0.000394664	1.97099	1.01395	0.000266711	1.01422	79.9202
1537-ol12-tr2	22.0216	40.468	0.009757	18.9521	41.7293	0.17439	0.298917	0.066374			101.718	1.55972	0.397382	0.00133838	0.000161667	0.00468463	0.00634792	0.00023809	1.96987	1.01463	0.000288314	1.01492	79.6954
1537-ol12-tr2	23.0854	40.3362	0.006982	19.1848	41.4448	0.172314	0.307408	0.061981			101.533	1.55393	0.40352	0.00125371	0.000136718	0.00464335	0.00654867	0.000243413	1.97028	1.01449	0.00020696	1.01469	79.3855
1537-ol12-tr2	24.0821	40.4118	-0.00036	19.4213	41.3635	0.187181	0.31329	0.067855			101.786	1.54852	0.407872	0.00137043	0.000224472	0.00503628	0.0066638	0.000212853	1.9699	1.01484	-1.06548e-05	1.01483	79.1518
1537-ol12-tr2	25.0675	40.2793	0.005217	19.4865	41.2206	0.183798	0.320588	0.060804			101.577	1.54721	0.410313	0.00123124	0.000153451	0.00495821	0.00683689	0.000264312	1.97097	1.01416	0.000154811	1.01432	79.0392
1537-ol12-tr2	26.0034	40.3293	0.004257	19.6122	41.1018	0.175759	0.315339	0.064926			101.628	1.54255	0.412906	0.00131454	0.000234187	0.00474072	0.00672407	0.000259312	1.96873	1.01529	0.000126307	1.01541	78.8844
1537-ol12-tr2	27.0672	40.3552	0.006161	19.7043	40.9981	0.173214	0.323163	0.063328			101.649	1.53881	0.414885	0.00128231	0.000228337	0.00467253	0.00689157	0.00030559	1.96708	1.01604	0.000182817	1.01622	78.7641
1537-ol12-tr2	28.1225	40.3257	-0.00114	19.6638	41.0257	0.176091	0.300955	0.059961			101.572	1.54073	0.414269	0.00121482	0.000177655	0.00475285	0.00642164	0.000259549	1.96782	1.01588	-3.38469e-05	1.01584	78.8097
1537-ol12-tr2	29.0522	40.4058	0.001486	19.719	41.0646	0.163231	0.303294	0.06452			101.757	1.53941	0.414684	0.00130484	0.0002511	0.00439782	0.0064599	0.000471776	1.96698	1.01606	4.40402e-05	1.0161	78.7787
1537-ol12-tr2	30.116	40.3647	0.006094	19.5556	40.9267	0.203802	0.312998	0.0498			101.449	1.53799	0.412252	0.0010096	0.000257374	0.00550431	0.00668287	0.000356729	1.96405	1.01751	0.000181048	1.01769	78.8615
1537-ol12-tr2	31.0209	40.3642	0.002616	19.4709	41.1742	0.174332	0.299663	0.048166			101.577	1.54465	0.409765	0.000974809	0.000328326	0.00470033	0.00638723	0.000562109	1.96736	1.01576	7.75864e-05	1.01583	79.0338
1537-ol12-tr2	32.0934	40.3125	0.008938	19.3822	41.3666	0.159101	0.312295	0.048635			101.641	1.55059	0.407563	0.000983492	0.000330681	0.00428615	0.006651	0.00071723	1.97112	1.01362	0.000264869	1.01389	79.1863
1537-ol12-tr2	33.015	40.3294	0.008416	18.8663	41.1214	0.237883	0.300233	0.05101			100.982	1.54782	0.398367	0.00103581	0.000505164	0.00643521	0.00642074	0.000901202	1.96148	1.01827	0.000250439	1.01852	79.5308
1537-ol12-tr2	34.0845	40.5885	0.01152	19.0543	41.5661	0.179762	0.304192	0.05163			101.837	1.55169	0.399028	0.00103978	0.000519601	0.00482293	0.00645191	0.00116608	1.96472	1.01638	0.000339986	1.01672	79.5445
1537-ol12-tr2	35.0791	40.4694	0.009056	18.8243	41.7677	0.168597	0.283975	0.059637			101.709	1.55984	0.39437	0.00120152	0.000582323	0.0045252	0.00602553	0.00205743	1.9686	1.01381	0.000267375	1.01408	79.8195
1537-ol12-tr2	36.0623	40.3631	0.017243	18.6527	41.8234	0.163257	0.289453	0.074469			101.634	1.56179	0.390742	0.00150022	0.000603189	0.0043815	0.00614124	0.00466311	1.96982	1.01106	0.000509049	1.01157	79.9879
1537-ol12-tr2	37.0755	40.5928	0.013171	18.4665	42.1673	0.164271	0.28189	0.081583			101.952	1.56799	0.38521	0.0016366	0.000476315	0.00439012	0.00595556	0.00338894	1.96905	1.01253	0.000387195	1.01291	80.278
1537-ol12-tr2	38.1393	40.567	0.0126	18.1874	42.3176	0.162191	0.278536	0.097224			101.761	1.57508	0.37975	0.00195223	0.000505197	0.00433867	0.00589032	0.00239109	1.96991	1.01285	0.000370763	1.01322	80.5738
1537-ol12-tr2	39.0471	40.5706	0.014387	18.0813	42.5065	0.154172	0.270643	0.103859			101.877	1.57947	0.376904	0.00208197	0.000547671	0.00411726	0.00571383	0.00310946	1.97194	1.01124	0.000422639	1.01167	80.7345
1537-ol12-tr2	40.1167	40.6819	0.008167	17.7605	42.7867	0.145952	0.268331	0.111681			101.899	1.58715	0.369582	0.00223493	0.000478619	0.00389106	0.0056553	0.00233946	1.97133	1.01228	0.000239506	1.01252	81.1123
1537-ol12-tr2	41.0383	40.9644	0.015855	17.6208	42.9149	0.160992	0.273624	0.131221			102.202	1.58544	0.365185	0.00261529	0.000481103	0.00427458	0.00574342	0.00199742	1.96574	1.01517	0.000463075	1.01563	81.2786
1537-ol12-tr2	42.0992	40.9206	0.015091	17.2831	43.0361	0.161902	0.272394	0.135352			101.922	1.59222	0.358706	0.00270154	0.000459725	0.00430498	0.0057259	0.00155251	1.96567	1.01555	0.000441401	1.01599	81.6136
1537-ol12-tr2	43.0319	40.9254	0.013748	17.1847	43.2595	0.15759	0.259843	0.142238			102.055	1.59777	0.356058	0.00283416	0.000575386	0.00418322	0.00545281	0.00173395	1.96861	1.01395	0.000401437	1.01435	81.7764
1537-ol12-tr2	44.0871	40.9558	0.018771	17.0388	43.2938	0.158068	0.257028	0.14457			101.983	1.59896	0.353017	0.00288048	0.000565875	0.00419569	0.00539346	0.00183409	1.96684	1.01465	0.000548079	1.0152	81.9149
1537-ol12-tr2	45.0878	40.9259	0.021112	16.8536	43.4422	0.168449	0.260344	0.153115			101.941	1.60414	0.349115	0.00305017	0.000585531	0.0044704	0.00546202	0.00180798	1.96863	1.01372	0.000616317	1.01434	82.1265
1537-ol12-tr2	46.071	40.9727	0.010642	16.7532	43.5421	0.152678	0.250911	0.149823			101.934	1.60694	0.346844	0.00298294	0.000457036	0.00404962	0.00526121	0.00165394	1.96819	1.01432	0.000310497	1.01463	82.2476
1537-ol12-tr2	47.1349	40.967	0.024219	16.6952	43.6561	0.141693	0.246664	0.155726			102.006	1.60959	0.345309	0.00309747	0.000522027	0.00375463	0.00516716	0.00193587	1.96938	1.0132	0.000705946	1.0139	82.3362
1537-ol12-tr2	48.0708	41.1415	0.014755	16.5305	43.8363	0.148693	0.25437	0.162188			102.195	1.61174	0.340952	0.00321703	0.000638536	0.00392916	0.00531377	0.00155024	1.96734	1.01468	0.000428889	1.01511	82.5394
1537-ol12-tr2	49.0561	41.0403	0.012654	16.5207	43.867	0.15064	0.250618	0.160522			102.097	1.61477	0.34115	0.00318773	0.000507188	0.00398529	0.00524154	0.00144056	1.97028	1.01338	0.000368251	1.01375	82.558
1537-ol12-tr2	50.12	40.9337	0.01668	16.5031	43.8367	0.153584	0.253709	0.158322			101.959	1.61616	0.341316	0.00314892	0.000665132	0.00406948	0.00531443	0.00145501	1.97213	1.01232	0.000486167	1.0128	82.5634
1537-ol12-tr2	51.1167	40.9409	0.012856	16.4201	43.7654	0.146975	0.244021	0.167499			101.789	1.61547	0.340009	0.00333546	0.000528302	0.00389906	0.00511765	0.00135442	1.96971	1.01371	0.000375162	1.01409	82.6125
1537-ol12-tr2	52.1147	40.9474	0.019389	16.3291	43.8625	0.162938	0.258691	0.177322			101.861	1.61751	0.337802	0.0035277	0.000553186	0.00431841	0.00542014	0.00157155	1.9707	1.01291	0.000565267	1.01347	82.7239
1537-ol12-tr2	53.1114	41.0792	0.01662	16.4428	43.9223	0.15685	0.233174	0.165724			102.123	1.61563	0.339296	0.00328865	0.000623488	0.00414657	0.00487318	0.00155961	1.96942	1.0136	0.000483317	1.01409	82.6441
1537-ol12-tr2	54.1059	41.022	0.014734	16.3062	43.9965	0.150802	0.245045	0.174489			102.03	1.61922	0.336656	0.00346442	0.000727998	0.0039888	0.005124	0.00174041	1.97092	1.01273	0.000428699	1.01316	82.7875
1537-ol12-tr2	55.0865	41.1239	0.016673	16.3623	44.0816	0.147386	0.232106	0.17295			102.261	1.61861	0.337034	0.00342594	0.000691827	0.00388945	0.00484224	0.00185233	1.97034	1.0129	0.000483996	1.01339	82.7661
1537-ol12-tr2	56.097	41.0551	0.010636	16.2961	43.9259	0.147797	0.219867	0.174423			101.947	1.61746	0.336623	0.00346492	0.000704961	0.00391136	0.00459991	0.00170479	1.96847	1.01408	0.000309625	1.01439	82.7734
1537-ol12-tr2	57.1523	41.1053	0.011533	16.353	44.0306	0.139924	0.229638	0.174302			102.176	1.618	0.337106	0.00345542	0.000765475	0.00369542	0.00479449	0.00193132	1.96975	1.01324	0.00033505	1.01357	82.7576
1537-ol12-tr2	58.0882	41.032	0.010817	16.3494	44.036	0.143014	0.244425	0.17088			102.106	1.61972	0.337348	0.00339076	0.000694676	0.00378057	0.00510801	0.00175496	1.97179	1.01238	0.000314544	1.01269	82.7625
1537-ol12-tr2	59.152	41.0127	0.015284	16.2197	43.949	0.147181	0.239262	0.165818			101.866	1.61928	0.335244	0.00329595	0.000684159	0.00389738	0.00500867	0.00172482	1.96914	1.01363	0.000445199	1.01408	82.8478
1537-ol12-tr2	60.0598	41.1475	0.0137	16.2362	43.9185	0.142182	0.227541	0.1664			101.958	1.61617	0.335173	0.00330345	0.000617758	0.00376038	0.00475745	0.00155203	1.96533	1.01572	0.000398569	1.01611	82.8235
1209C-ol1	0	39.1824	0.014686	18.4184	41.6461	0.122006	0.238356	0.248077	0.016744		99.8868	1.58753	0.393864	0.00510165	0.000338532	0.00334255	0.00516238	0	1.99534	1.00191	0.000442585	1.00235	80.1219
1209C-ol1	6.62845	39.0984	0.033379	18.2713	40.57	0.135061	0.275542	0.239232	0.016357		98.6393	1.56476	0.395329	0.00497781	0.00033461	0.00374387	0.00603819	0	1.97519	1.01156	0.0010178	1.01258	79.8311
1209C-ol1	16.7329	38.9286	0.015809	18.1053	40.225	0.134531	0.273163	0.245649	0.021567		97.9496	1.56171	0.394326	0.00514511	0.000444105	0.00375383	0.00602561	0	1.9714	1.01382	0.000485235	1.01431	79.8405
1209C-ol1	50.5158	38.2494	0.024228	21.9938	36.4613	0.21155	0.333812	0.204935	0.002197		97.4812	1.4498	0.490592	0.00439609	4.63337e-05	0.00604555	0.0075414	0	1.95842	1.02021	0.000761617	1.02097	74.7168
1209C-ol1	63.5412	38.2941	0.032964	22.0897	36.3215	0.197986	0.361067	0.197515	0.03361		97.5284	1.44408	0.492677	0.00423645	0.000708741	0.0056573	0.00815625	0	1.95551	1.02129	0.00103612	1.02232	74.5617
1209C-ol1	82.4962	38.4584	0.019818	22.0606	36.1028	0.194966	0.349829	0.199041	0.024846		97.4103	1.43602	0.492248	0.00427109	0.000524166	0.0055735	0.00790591	0	1.94655	1.02613	0.000623196	1.02675	74.4721
1209C-ol2-tr1	1.97989	38.2828	0.016359	20.6081	37.6019	0.187587	0.29665	0.151602	0.030145		97.1751	1.48991	0.458072	0.00324063	0.000633515	0.00534196	0.00667836	0	1.96387	1.01752	0.000512449	1.01803	76.4848
1209C-ol2-tr1	2.96984	38.7329	0.040578	19.3606	38.3044	0.16017	0.287405	0.174862	0.017744		97.0787	1.50858	0.427745	0.00371528	0.00037065	0.00453367	0.00643118	0	1.95138	1.02327	0.00126344	1.02453	77.9095
1209C-ol2-tr1	3.95978	38.7202	0.022495	18.9803	38.7276	0.158171	0.266929	0.186854	0.032957		97.0955	1.5226	0.418614	0.00396317	0.000687234	0.0044693	0.00596261	0	1.9563	1.02116	0.00069919	1.02186	78.4354
1209C-ol2-tr1	5.0084	38.8526	0.007021	18.8395	39.3152	0.163414	0.286733	0.244586	0.008529		97.7176	1.53522	0.412691	0.00515249	0.000176644	0.00458614	0.00636155	0	1.96419	1.0177	0.000216747	1.01792	78.8137
1209C-ol2-tr1	5.99835	39.0659	0.02107	18.1449	39.4711	0.156921	0.257822	0.238425	0.011171		97.3673	1.5406	0.397294	0.00502041	0.000231257	0.00440191	0.00571751	0	1.95327	1.02282	0.00065016	1.02347	79.4987
1209C-ol2-tr1	6.98829	39.008	0.02105	17.6268	39.6188	0.149998	0.246898	0.247683	0.017516		96.9367	1.54972	0.386787	0.00522666	0.000363395	0.00421683	0.00548714	0	1.9518	1.02352	0.000650952	1.02417	80.0266
1209C-ol2-tr1	7.97824	39.1145	0.030995	17.5229	39.8509	0.147167	0.238076	0.261706	0.023124		97.1894	1.55374	0.383257	0.00550463	0.000478182	0.0041238	0.00527388	0	1.95237	1.02298	0.000955377	1.02393	80.2138
1209C-ol2-tr1	8.96818	39.0686	0.016097	17.8485	39.8165	0.143916	0.245469	0.271432	0.030927		97.4414	1.55115	0.390066	0.00570462	0.000639028	0.00402947	0.00543329	0	1.95702	1.02096	0.000495769	1.02145	79.9061
1209C-ol2-tr1	9.95813	39.154	0.025169	17.7868	39.8337	0.156588	0.25197	0.269477	0.028337		97.506	1.55004	0.388273	0.00565705	0.000584843	0.00437925	0.0055708	0	1.95451	1.02202	0.00077429	1.02279	79.9686
1209C-ol2-tr1	10.9481	39.0045	0.005853	17.6689	39.8993	0.135887	0.247438	0.267838	0.034669		97.2644	1.55619	0.386591	0.00563566	0.000717183	0.00380911	0.00548326	0	1.95843	1.02047	0.000180476	1.02065	80.1011
1209C-ol2-tr1	12.0111	39.0525	0.019313	17.3279	39.8933	0.13484	0.247599	0.300285	0.011202		96.9869	1.55776	0.37957	0.00632571	0.000232	0.00378414	0.00549319	0	1.95316	1.02291	0.000596203	1.02351	80.4076
1209C-ol2-tr1	13.001	39.1372	0.022509	17.5487	39.6837	0.138747	0.223248	0.30543	0.013053		97.0726	1.5492	0.384313	0.00643253	0.000270269	0.00389284	0.00495174	0	1.94906	1.02488	0.000694696	1.02558	80.1236
1209C-ol2-tr1	13.991	39.1312	0.008482	17.2703	40.0005	0.129634	0.233706	0.299657	0.003736		97.0772	1.55967	0.377756	0.00630327	7.72618e-05	0.00363273	0.0051774	0	1.95261	1.02348	0.000261462	1.02374	80.5021
1209C-ol2-tr1	15.062	39.1051	0.021077	17.4925	40.0788	0.146674	0.253484	0.294157	0.005226		97.397	1.55961	0.381855	0.00617526	0.00010786	0.00410206	0.00560437	0	1.95745	1.02076	0.000648416	1.02141	80.3316
1209C-ol2-tr1	16.052	39.0551	0.015216	17.3294	39.9993	0.134247	0.224875	0.288274			97.0341	1.56088	0.379355	0.00606872	-0.000254988	0.00376504	0.00498578	0	1.9548	1.02231	0.00046942	1.02278	80.448
1209C-ol2-tr1	17.0419	39.1951	0.023719	17.6043	40.1681	0.13905	0.229361	0.286839	0.021273		97.6677	1.55906	0.383305	0.00600612	0.000437926	0.00387882	0.00505796	0	1.95774	1.02047	0.000727815	1.0212	80.266
1209C-ol2-tr1	18.0319	39.343	0.003221	17.2341	40.1061	0.146689	0.253342	0.300376	0.036654		97.4235	1.55751	0.375452	0.00629305	0.000754977	0.00409417	0.00558989	0	1.94969	1.02489	9.88906e-05	1.02499	80.5763
1209C-ol2-tr1	19.0218	39.2744	0.006155	17.4753	40.1373	0.129667	0.247942	0.314992	0.032151		97.6179	1.55771	0.380459	0.00659497	0.000661796	0.00361673	0.00546718	0	1.95451	1.02244	0.000188847	1.02263	80.3702
1209C-ol2-tr1	20.0117	39.2481	0.027823	17.2249	40.1026	0.136527	0.266651	0.31768	0.056849		97.3811	1.5586	0.375548	0.00666082	0.00117186	0.00381355	0.00588818	0	1.95168	1.02322	0.000854891	1.02408	80.5833
1209C-ol2-tr1	21.0017	39.3712	0.014939	17.2416	40.2415	0.106861	0.232587	0.335279	0.040769		97.5847	1.56015	0.374986	0.0070125	0.000838327	0.00297755	0.00512333	0	1.95108	1.0239	0.000457886	1.02436	80.6222
1209C-ol2-tr1	21.9916	39.2031	0.011709	17.1197	40.3935	0.14462	0.235307	0.315554	0.033639		97.4571	1.56807	0.372816	0.00660849	0.000692609	0.00403487	0.00518995	0	1.95741	1.02085	0.00035935	1.02121	80.7914
1209C-ol2-tr1	22.9816	39.2372	0.020799	16.8889	40.3717	0.144815	0.209909	0.366108	0.021345		97.2608	1.56861	0.368117	0.00767403	0.000439873	0.0040439	0.00463389	0	1.95352	1.02265	0.00063889	1.02329	80.9929
1209C-ol2-tr1	23.9715	39.4157	0.018136	16.7322	40.0972	0.128331	0.221738	0.374959	0.042325		97.0306	1.55961	0.365091	0.00786795	0.000873155	0.00358742	0.00490025	0	1.94193	1.0284	0.000557684	1.02896	81.0313
1209C-ol2-tr1	24.9615	39.3512	0.004098	16.9606	40.4252	0.137028	0.247214	0.398632	0.037783		97.5618	1.56654	0.368702	0.00833367	0.000776563	0.00381633	0.00544299	0	1.95361	1.02291	0.000125547	1.02303	80.948
1209C-ol2-tr1	26.0168	39.3865	0.008499	16.6956	40.5595	0.138412	0.245652	0.398463	0.009002		97.4416	1.57151	0.362887	0.0083289	0.000184993	0.0038543	0.00540779	0	1.95217	1.02367	0.000260337	1.02393	81.2403
1209C-ol2-tr1	27.0067	39.4349	0.001171	16.6966	40.6937	0.12832	0.225641	0.43881	0.018355		97.6375	1.57364	0.362202	0.00915438	0.000376464	0.00356631	0.00495759	0	1.95389	1.02293	3.57996e-05	1.02297	81.2897
1209C-ol2-tr1	27.9967	39.4001	0.029301	16.5655	40.5291	0.129803	0.270895	0.40206	0.009381		97.3361	1.57109	0.360234	0.00840816	0.000192875	0.00361633	0.00596639	0	1.94951	1.02452	0.000897969	1.02542	81.3478
1209C-ol2-tr1	28.9866	39.1794		16.5444	40.3873	0.127567	0.203951	0.396058	0.025481		96.8609	1.5735	0.361592	0.00832446	0.000526539	0.00357197	0.00451464	0	1.95203	1.02393	-9.91795e-05	1.02383	81.314
1209C-ol2-tr1	29.9837	39.4064	0.001464	16.4699	40.623	0.11878	0.234122	0.397632	0.020248		97.2715	1.57484	0.358179	0.00831611	0.00041633	0.00330944	0.00515681	0	1.95022	1.02475	4.48693e-05	1.0248	81.4705
1209C-ol2-tr1	30.9736	39.4034	0.0237	16.6576	40.527	0.110841	0.21766	0.392286	0.022094		97.3546	1.57089	0.362208	0.0082031	0.00045422	0.00308779	0.00479351	0	1.94963	1.02453	0.00072626	1.02525	81.2628
1209C-ol2-tr1	31.9636	39.3953	0.028683	16.4906	40.6223	0.135603	0.2153	0.394475	0.025112		97.3074	1.57432	0.358519	0.00824754	0.000516182	0.003777	0.00474077	0	1.95012	1.02415	0.000878817	1.02503	81.4512
1209C-ol2-tr1	32.9535	39.5773	0.026041	16.5477	40.7243	0.127181	0.224213	0.354505	0.025864		97.6071	1.5729	0.358533	0.00738659	0.000529827	0.00353034	0.0049202	0	1.9478	1.02537	0.000795148	1.02617	81.4369
1209C-ol2-tr1	33.9435	39.2783	0.018751	16.7204	40.782	0.11966	0.235451	0.418831	0.027338		97.6007	1.57845	0.363041	0.00874535	0.000561205	0.00332859	0.00517772	0	1.95931	1.01978	0.000573762	1.02035	81.301
1209C-ol2-tr1	34.9334	39.3922	0.009073	16.6725	40.5986	0.120027	0.218147	0.401188	0.026586		97.4383	1.5727	0.362311	0.00838414	0.000546236	0.00334166	0.00480131	0	1.95209	1.02361	0.000277863	1.02389	81.276
1209C-ol2-tr1	36.0044	39.4008	0.02255	16.7121	40.6792	0.123148	0.239979	0.394251	0.006744		97.5788	1.57391	0.362731	0.00822917	0.000138394	0.00342439	0.00527542	0	1.95371	1.02259	0.000689761	1.02328	81.2701
1209C-ol2-tr1	36.9944	39.4083	0.001172	16.7464	40.8119	0.118165	0.240462	0.403411	0.012364		97.7422	1.57687	0.362974	0.00840876	0.000253373	0.0032813	0.00527875	0	1.95707	1.02138	3.57998e-05	1.02141	81.2885
1209C-ol2-tr1	37.9843	39.3972	0.009953	16.3847	40.6177	0.133739	0.220809	0.407841	0.022877		97.1948	1.57531	0.35648	0.00853331	0.00047059	0.00372784	0.00486568	0	1.94939	1.02496	0.000305175	1.02526	81.5467
1209C-ol2-tr1	38.9743	39.3157	0.003223	17.001	40.6396	0.127683	0.24925	0.393897	0.023574		97.7539	1.57227	0.368976	0.00822122	0.00048373	0.00355025	0.00547884	0	1.95898	1.02031	9.85786e-05	1.02041	80.9928
1209C-ol2-tr1	39.9642	39.2266	0.025195	16.7251	40.6376	0.122948	0.213801	0.376926	0.02809		97.3563	1.57645	0.363972	0.00788832	0.000577959	0.00342786	0.00471236	0	1.95703	1.02076	0.000772702	1.02153	81.2427
1209C-ol2-tr1	41.0272	39.3905	0.00381	16.9698	40.7438	0.117196	0.234525	0.39402	0.031445		97.8851	1.57359	0.367666	0.00820964	0.000644131	0.00325305	0.0051463	0	1.95851	1.0205	0.000116332	1.02061	81.0604
1209C-ol2-tr1	42.0172	39.3963	-0.00673	16.6519	40.7602	0.127115	0.238894	0.391526	0.030337		97.5895	1.57665	0.361334	0.00817024	0.000622391	0.00353381	0.00525025	0	1.95556	1.02222	-0.000205806	1.02201	81.3552
1209C-ol2-tr1	43.0071	39.4183	0.03631	16.9157	40.6026	0.138809	0.264108	0.378146	0.0015		97.7555	1.56959	0.366833	0.00788619	3.0755e-05	0.00385654	0.00580082	0	1.954	1.02216	0.00110969	1.02327	81.0562
1209C-ol2-tr1	43.9971	39.2082	0.006158	16.918	40.7168	0.124503	0.255343	0.365844	0.026213		97.6211	1.57712	0.367609	0.00764473	0.000538517	0.00346592	0.0056194	0	1.962	1.01873	0.000188571	1.01891	81.0972
1209C-ol2-tr1	44.987	39.407	0.013181	16.837	40.6063	0.125254	0.265174	0.392009	0.019475		97.6654	1.5708	0.365374	0.00818086	0.000399574	0.00348231	0.0058282	0	1.95407	1.02256	0.000403107	1.02297	81.1291
1209C-ol2-tr1	46.0422	39.4353	0.007612	16.6897	40.6034	0.129854	0.230121	0.372104	0.029222		97.4973	1.57181	0.362436	0.00777101	0.000599984	0.00361278	0.00506139	0	1.95129	1.02403	0.00023296	1.02426	81.2621
1209C-ol2-tr1	47.0322	39.464	0.001757	16.798	40.4613	0.127976	0.245988	0.388805	0.033343		97.5212	1.56676	0.364894	0.00812214	0.000684793	0.00356156	0.00541193	0	1.94944	1.02507	5.37872e-05	1.02512	81.1098
1209C-ol2-tr1	48.0221	39.2866	0.003515	16.9834	40.5447	0.129413	0.232988	0.356739	0.022826		97.5602	1.57122	0.369209	0.00745809	0.000469163	0.00360436	0.00512992	0	1.95709	1.02126	0.000107689	1.02137	80.9728
1209C-ol2-tr1	49.0121	39.4857	0.016409	16.9047	40.6503	0.124748	0.228273	0.349917	0.020981		97.781	1.57025	0.366317	0.00729197	0.000429855	0.00346327	0.00500996	0	1.95276	1.02314	0.000501107	1.02364	81.0842
1209C-ol2-tr1	50.002	39.4553	0.025193	16.9902	40.7365	0.115675	0.213839	0.315602	0.0307		97.883	1.57239	0.367892	0.0065719	0.000628501	0.00320895	0.00468963	0	1.95538	1.02158	0.000768777	1.02235	81.0392
1209C-ol2-tr1	50.992	39.2802	0.009084	17.1336	40.7012	0.12403	0.239866	0.343721	0.029546		97.8612	1.57367	0.37162	0.00716946	0.000605893	0.00344651	0.00526926	0	1.96178	1.01875	0.000277668	1.01903	80.8964
1209C-ol2-tr1	51.9819	39.3085	0.01347	16.8774	40.49	0.114498	0.217714	0.358807	0.033686		97.4141	1.57035	0.367198	0.00750734	0.000692932	0.0031915	0.00479746	0	1.95374	1.02265	0.000413011	1.02306	81.0483
1209C-ol2-tr1	52.9719	39.2283	0.013192	16.9394	40.4232	0.106735	0.24804	0.354798	0.03895		97.3526	1.56968	0.368999	0.00743255	0.000802197	0.00297877	0.00547241	0	1.95537	1.02181	0.000404983	1.02222	80.9665
1209C-ol2-tr1	53.9618	39.4713	0.004686	16.8239	40.5245	0.120316	0.231675	0.370981	0.027349		97.5747	1.56825	0.365234	0.00774507	0.000561347	0.00334634	0.00509393	0	1.95023	1.02464	0.000143366	1.02478	81.1101
1209C-ol2-tr1	54.9447	39.4405	0.009072	16.7305	40.341	0.138299	0.234599	0.366822	0.037463		97.2983	1.56496	0.364092	0.00767693	0.000770817	0.00385588	0.00517081	0	1.94653	1.02633	0.00027823	1.02661	81.1259
1209C-ol2-tr1	55.9346	39.3535	0.009671	17.0406	40.6993	0.130393	0.235006	0.371841	0.046033		97.8863	1.57245	0.369335	0.00775038	0.000943303	0.0036207	0.00515875	0	1.95926	1.01991	0.000295397	1.02021	80.9796
1209C-ol2-tr1	56.9246	39.283	0.028999	16.8199	40.5251	0.129848	0.2558	0.36577	0.040069		97.4485	1.57128	0.365846	0.0076509	0.000824005	0.00361837	0.00563515	0	1.95485	1.0217	0.000888907	1.02259	81.114
1209C-ol2-tr1	57.9956	39.2762	0.01407	16.9867	40.5473	0.119359	0.218355	0.333828	0.036323		97.5321	1.57153	0.369331	0.00698006	0.000746681	0.00332479	0.00480839	0	1.95672	1.02113	0.000431121	1.02156	80.9708
1209C-ol2-tr1	58.9856	39.2228	0.017303	16.9491	40.5636	0.137013	0.214433	0.388439	0.056187		97.5489	1.57242	0.368574	0.00812326	0.00115521	0.00381718	0.0047228	0	1.95881	1.01991	0.000530271	1.02044	81.0111
1209C-ol2-tr1	59.9755	39.3693	0.020811	16.9635	40.7317	0.119527	0.213361	0.372984	0.050179		97.8414	1.57359	0.367638	0.00777365	0.00102819	0.00331874	0.00468328	0	1.95803	1.02025	0.000635618	1.02089	81.0616
1209C-ol2-tr1	60.9654	39.3667	0.02812	16.9128	40.5643	0.106672	0.234057	0.363476	0.02733		97.6035	1.57033	0.367289	0.00759099	0.00056115	0.00296787	0.00514807	0	1.95389	1.02227	0.000860611	1.02313	81.0443
1209C-m1	0	37.9557	0.064045	23.9699	35.7993	0.251551	0.406223	0.078512	0.007629		98.5329	1.42198	0.53411	0.0016824	0.000160723	0.00718113	0.00916766	0	1.97428	1.01131	0.00201117	1.01332	72.695
1209C-m1	3.00026	38.1241	0.020778	24.3405	35.993	0.228036	0.406677	0.074716	0.039205		99.227	1.42145	0.539247	0.00159185	0.000821195	0.00647239	0.00912511	0	1.97871	1.00995	0.000648725	1.0106	72.4971
1209C-m1	6.70187	38.0611	0.050627	24.0565	36.0614	0.226802	0.390695	0.068399	0.023619		98.9391	1.42649	0.53383	0.00145965	0.000495539	0.00644792	0.00878088	0	1.9775	1.00994	0.00158326	1.01152	72.7682
1209C-ol5	0	38.359	0.039579	22.3414	37.6048	0.212914	0.352707	0.095194	0.038101		99.0437	1.47352	0.491097	0.00201232	0.000791844	0.00599603	0.00785237	0	1.98127	1.00825	0.00122608	1.00948	75.0029
1209C-ol5	1.92267	38.5065	0.030169	22.0016	37.5835	0.176457	0.373885	0.085548	0.027502		98.7852	1.47345	0.483879	0.00180935	0.000571864	0.00497192	0.00832819	0	1.97301	1.01265	0.000935065	1.01359	75.2786
1209C-ol5	4.22021	38.4271	0.03925	22.2456	37.6474	0.180694	0.337323	0.075095	0.021607		98.9741	1.47484	0.488877	0.00158707	0.000448948	0.00508746	0.00750811	0	1.97835	1.0098	0.00121561	1.01102	75.1045
1209C-ol5	20.9694	38.3267	0.045713	22.4238	37.2004	0.207803	0.302187	0.104856	0.024901		98.6364	1.46386	0.495003	0.00222598	0.00051971	0.00587696	0.00675622	0	1.97424	1.01168	0.00142212	1.0131	74.7301
1209C-ol5	23.6314	38.4938	0.046573	22.4895	37.2067	0.199058	0.319856	0.0848	0.01721		98.8575	1.46044	0.49521	0.00179571	0.000358292	0.00561554	0.00713336	0	1.97056	1.01355	0.00144525	1.01499	74.678
1209C-ol6	0	38.7562	0.017033	21.1217	39.4439	0.139029	0.344981	0.089676			99.9121	1.52217	0.457254	0.00186696	-7.98251e-06	0.003856	0.00756404	0	1.9927	1.00326	0.000519659	1.00378	76.8996
1209C-ol6	8.89596	38.7947	0.008522	21.1471	39.6484	0.120016	0.38048	0.071406			100.168	1.5263	0.456679	0.00148294	-4.83899e-05	0.00332049	0.00832189	0	1.99606	1.00179	0.000259358	1.00205	76.9701
1209C-ol6	27.6557	38.7524	0.023827	21.3232	39.8052	0.145011	0.379628	0.061521	0.014373		100.505	1.52877	0.45941	0.00127468	0.00029278	0.00400268	0.00828392	0	2.00203	0.998367	0.000723462	0.999091	76.8929
1209C-ol6	65.7649	39.3615	0.004709	17.6189	42.1548	0.13121	0.241564	0.298931	0.013844		99.8255	1.60201	0.375614	0.00612863	0.000279043	0.00358371	0.00521585	0	1.99283	1.00341	0.000141478	1.00355	81.0068
1209C-ol6	70.6661	39.4163	0.014707	17.6968	42.1338	0.143188	0.235494	0.3036	0.035144		99.979	1.59919	0.3768	0.00621652	0.000707478	0.00390593	0.00507838	0	1.9919	1.00354	0.000441305	1.00398	80.9311
1209C-ol6	73.7841	39.3331	0.014731	17.8739	42.3524	0.13235	0.242542	0.299722	0.022812		100.272	1.60459	0.379883	0.00612603	0.000458395	0.00360377	0.00522093	0	1.99988	0.999615	0.000441226	1.00006	80.8572
1209C-ol6	104.157	38.403	0.063932	23.4202	37.6311	0.198994	0.367577	0.179693	0.012399		100.277	1.46389	0.511091	0.0037711	0.000255823	0.00556352	0.0081243	0	1.9927	1.00211	0.00196619	1.00408	74.1217
1209C-ol6	105.859	38.2715	0.076847	23.8857	37.4563	0.221048	0.370322	0.120605			100.402	1.4585	0.521754	0.00253351	-7.43492e-06	0.00618609	0.00819289	0	1.99716	0.999647	0.00236566	1.00201	73.6522
1209C-ol6	107.684	38.3304	0.085434	23.7594	37.448	0.227432	0.393381	0.123047	0.002556		100.37	1.45773	0.518836	0.00258402	5.27718e-05	0.00636281	0.00870038	0	1.99427	1.00088	0.0026292	1.00351	73.7507
1209C-ol6-tr1	2.0101	38.2322	0.049574	23.5065	37.4378	0.200907	0.360785	0.118638			99.8999	1.46265	0.515187	0.00250052	-0.000135726	0.00564123	0.00800857	0	1.99385	1.00196	0.00153119	1.00349	73.9521
1209C-ol6-tr1	3.00415	38.3849	0.045785	23.0912	37.9756	0.195159	0.365426	0.155451	0.020821		100.234	1.4758	0.503403	0.00325906	0.000429158	0.0054508	0.00806861	0	1.99641	1.00063	0.00140667	1.00204	74.5654
1209C-ol6-tr1	4.03571	38.6316	0.034939	22.329	38.6306	0.178174	0.32137	0.120075	0.009534		100.255	1.49429	0.484526	0.00250571	0.0001956	0.0049533	0.0070629	0	1.99353	1.00238	0.00106846	1.00345	75.5143
1209C-ol6-tr1	5.02977	38.7056	0.017612	21.9272	39.0212	0.152671	0.346806	0.156051			100.319	1.50582	0.474681	0.00324874	-0.000164968	0.00423426	0.00760387	0	1.99542	1.00193	0.000537311	1.00246	76.0323
1209C-ol6-tr1	6.03585	38.8407	0.037295	21.1444	39.3686	0.162487	0.326333	0.154745	0.016583		100.051	1.51737	0.457174	0.0032176	0.000338996	0.00450098	0.00714622	0	1.98974	1.00419	0.00113641	1.00533	76.8466
1209C-ol6-tr1	6.94031	38.9252	0.028203	20.7544	39.9872	0.162139	0.310648	0.187495	0.018084		100.373	1.53364	0.446538	0.00387943	0.000367865	0.00446928	0.00676934	0	1.99566	1.00143	0.000855149	1.00229	77.4496
1209C-ol6-tr1	8.04586	38.7647	0.02292	20.1476	40.3508	0.168872	0.274378	0.175553	0.002961		99.9078	1.55105	0.434451	0.00364046	6.03674e-05	0.00466528	0.00599235	0	1.99985	0.999535	0.000696516	1.00023	78.1188
1209C-ol6-tr1	8.95031	38.8648	0.031744	20.0947	40.4924	0.16417	0.287271	0.183234			100.118	1.55258	0.432223	0.0037902	-1.50489e-05	0.004524	0.00625818	0	1.99936	0.999601	0.000962247	1.00056	78.2234
1209C-ol6-tr1	9.98188	39.2153	0.021459	19.3371	41.0184	0.167514	0.265588	0.19617	0.020057		100.242	1.56416	0.413657	0.00403563	0.000405659	0.00459095	0.00575423	0	1.99261	1.00311	0.00064693	1.00376	79.0852
1209C-ol6-tr1	10.9759	39.1606	0.02147	19.2096	41.135	0.160328	0.268672	0.176646	0.006691		100.139	1.5694	0.411137	0.00363581	0.000135396	0.00439622	0.00582399	0	1.99453	1.00222	0.000647588	1.00286	79.2412
1209C-ol6-tr1	11.992	39.086	0.022949	18.8823	41.3104	0.158104	0.252509	0.187382	0.0227		99.9223	1.57758	0.404513	0.00386042	0.000459779	0.00433933	0.00547878	0	1.99623	1.00125	0.000692851	1.00194	79.5916
1209C-ol6-tr1	12.986	39.188	0.024132	18.6159	41.4936	0.149996	0.232437	0.212948			99.9114	1.58237	0.398251	0.00438102	-0.000112863	0.00411106	0.00503625	0	1.99404	1.00246	0.000727552	1.00319	79.8926
1209C-ol6-tr1	14.0021	39.2694	0.02998	18.3092	41.4623	0.147261	0.238259	0.239301	0.013794		99.7095	1.58202	0.391899	0.00492583	0.000279153	0.00403827	0.00516517	0	1.98833	1.00509	0.000904348	1.00599	80.1462
1209C-ol6-tr1	15.0061	39.2838	0.017056	18.2699	41.692	0.14555	0.276268	0.240585			99.924	1.58744	0.390236	0.00494185	-2.26181e-05	0.00398296	0.00597657	0	1.99256	1.00334	0.000513413	1.00385	80.268
1209C-ol6-tr1	16.001	39.2148	0.032348	18.4964	41.7794	0.152304	0.294764	0.252374	0.016017		100.238	1.58812	0.394416	0.00517537	0.000322919	0.00416084	0.00636607	0	1.99856	0.999909	0.000972104	1.00088	80.1055
1209C-ol6-tr1	17.0307	39.1091	0.015596	18.1067	41.8359	0.144816	0.243754	0.245706	0.010075		99.7116	1.59583	0.387455	0.00505624	0.000203832	0.00397009	0.00528279	0	1.99779	1.0007	0.00047032	1.00117	80.4639
1209C-ol6-tr1	18.0269	39.1563	0.015012	18.1934	41.8763	0.15382	0.277817	0.275024	0.006344		99.954	1.59447	0.388605	0.0056493	0.000128116	0.0042093	0.00601012	0	1.99907	1.00009	0.000451889	1.00054	80.404
1209C-ol6-tr1	19.0408	39.4953	0.04148	17.9298	42.042	0.136329	0.261246	0.264477	0.012707		100.183	1.59348	0.381228	0.00540787	0.000255445	0.00371364	0.00562585	0	1.98971	1.00415	0.00124293	1.00539	80.6945
1209C-ol6-tr1	20.037	39.3051	0.015304	17.9825	42.0949	0.147952	0.256716	0.250642	0.020918		100.074	1.5985	0.38307	0.00513466	0.000421303	0.00403786	0.00553874	0	1.9967	1.0012	0.000459443	1.00166	80.6683
1209C-ol6-tr1	21.051	39.4305	0.033199	17.5616	41.9386	0.141232	0.23691	0.273442	0.01458		99.6301	1.59577	0.374858	0.00561303	0.000294243	0.00386223	0.00512171	0	1.98552	1.00642	0.000998678	1.00742	80.9778
1209C-ol6-tr1	21.9564	39.7598	0.03058	18.0208	42.2221	0.154101	0.267601	0.270781			100.722	1.59156	0.381068	0.00550651	-6.71759e-05	0.0041748	0.0057312	0	1.98797	1.00535	0.000911306	1.00626	80.6822
1209C-ol6-tr1	23.052	39.2648	0.02	17.7322	41.9643	0.163847	0.248825	0.254185	0.010839		99.659	1.59837	0.378884	0.00522304	0.000218967	0.00448523	0.00538478	0	1.99257	1.00321	0.000602244	1.00381	80.8379
1209C-ol6-tr1	23.974	39.2305	0.004413	17.9569	42.1791	0.143832	0.252092	0.250462	0.00896		100.026	1.60258	0.382737	0.00513382	0.000180561	0.00392759	0.00544199	0	2	0.999854	0.000132557	0.999986	80.7217
1209C-ol6-tr1	24.988	39.2179	0.028529	17.499	42.0507	0.141266	0.255229	0.295155	0.008229		99.496	1.60304	0.374221	0.00607009	0.000166383	0.0038704	0.00552809	0	1.99289	1.00287	0.000859806	1.00373	81.0737
1209C-ol6-tr1	25.9842	39.2515	0.005884	17.6954	42.1333	0.141988	0.274903	0.297144	0.028029		99.8281	1.60253	0.37756	0.00609708	0.00056543	0.00388132	0.00594066	0	1.99657	1.00144	0.000176928	1.00162	80.9322
1209C-ol6-tr1	26.9981	39.2619	0.031497	17.6905	42.2054	0.145713	0.240504	0.279223	0.020943		99.8757	1.60403	0.377163	0.00572492	0.000422157	0.00398006	0.00519327	0	1.99651	1.00093	0.00094636	1.00188	80.9628
1209C-ol6-tr1	27.9931	39.4816	0.025879	17.7449	42.2589	0.134931	0.23497	0.261528	0.012337		100.155	1.60081	0.377087	0.00534461	0.00024787	0.00367352	0.0050572	0	1.99222	1.00324	0.000775022	1.00402	80.935
1209C-ol6-tr1	29.0091	39.163	0.018531	17.4931	42.0049	0.133421	0.217214	0.296436	0.013838		99.3404	1.60368	0.374655	0.00610556	0.00028021	0.00366093	0.00471175	0	1.9931	1.00296	0.000559322	1.00352	81.0622
1209C-ol6-tr1	30.0131	39.1951	0.023259	17.8186	42.1043	0.159889	0.238065	0.242326	0.031405		99.8129	1.60218	0.380369	0.00497463	0.000633835	0.00437273	0.00514703	0	1.99768	1.00048	0.000699715	1.00118	80.8142
1209C-ol6-tr1	31.0232	39.2958	0.021487	17.8514	42.1419	0.12865	0.223672	0.270286	0.019809		99.953	1.60111	0.380475	0.00553996	0.000399174	0.0035129	0.00482831	0	1.99587	1.00148	0.000645398	1.00213	80.7995
1209C-ol6-tr1	32.0392	39.4363	0.017373	17.8405	42.2287	0.13388	0.283533	0.319847	0.010844		100.271	1.59952	0.379084	0.00653583	0.000217853	0.00364457	0.00610185	0	1.99511	1.002	0.000520238	1.00252	80.8409
1209C-ol6-tr1	33.0333	39.4272	0.012369	17.6188	42.3892	0.134507	0.241161	0.278121	0.039306		100.141	1.60569	0.374393	0.00568348	0.000789689	0.00366183	0.00519025	0	1.9954	1.00182	0.000370411	1.00219	81.092
1209C-ol6-tr1	34.0481	39.3083	0.014117	17.5471	42.0188	0.150482	0.258245	0.290633	0.020197		99.6079	1.60007	0.37484	0.00597057	0.000407919	0.00411839	0.00558731	0	1.991	1.00408	0.000424993	1.00451	81.0199
1209C-ol6-tr1	35.0443	39.167	0.00471	17.8656	42.1985	0.146554	0.265969	0.288204	0.003735		99.9403	1.6047	0.381119	0.00591252	7.5332e-05	0.00400537	0.0057465	0	2.00156	0.999095	0.0001416	0.999237	80.808
1209C-ol6-tr1	36.0583	39.4283	0.016764	18.0965	41.963	0.143106	0.261032	0.282632	0.022771		100.214	1.59172	0.385072	0.0057836	0.000458116	0.00390128	0.00562562	0	1.99256	1.00323	0.000502716	1.00373	80.5204
1209C-ol6-tr1	36.965	39.3004	0.006777	18.1769	42.1805	0.151465	0.277569	0.281368	0.017184		100.392	1.59862	0.386455	0.00575285	0.000345421	0.00412566	0.00597695	0	2.00127	0.999124	0.000203055	0.999327	80.532
1209C-ol6-tr1	38.0733	39.3515	0.015598	17.9004	42.0064	0.136708	0.254815	0.271609	0.014576		99.9516	1.59627	0.381592	0.00556815	0.000293779	0.00373365	0.00550163	0	1.99296	1.00309	0.000468602	1.00356	80.7068
1209C-ol6-tr1	38.9777	39.3615	0.020311	18.3102	42.0846	0.138507	0.284224	0.271709	0.019773		100.491	1.59395	0.389037	0.00555177	0.000397207	0.00377027	0.0061163	0	1.99883	1.00003	0.000608174	1.00064	80.3813
1209C-ol6-tr1	39.9926	39.1973	0.013529	18.4458	41.6536	0.125399	0.261307	0.274584	0.011921		99.9834	1.5868	0.394197	0.00564313	0.000240865	0.0034333	0.00565583	0	1.99597	1.00165	0.000407455	1.00206	80.1011
1209C-ol6-tr1	40.9888	39.0936	0.03441	18.2663	41.5265	0.142664	0.270307	0.256858	0.010067		99.6007	1.58703	0.391613	0.00529577	0.000204057	0.00391853	0.00586939	0	1.99393	1.0022	0.00103966	1.00324	80.208
1209C-ol6-tr1	42.0027	39.2607	0.012942	18.488	41.5739	0.151841	0.295963	0.25383	0.009318		100.046	1.58295	0.394896	0.00521394	0.000188175	0.00415513	0.00640266	0	1.99381	1.00276	0.000389577	1.00314	80.0341
1209C-ol6-tr1	42.9989	39.2984	0.021174	18.5092	41.5597	0.139027	0.301895	0.224556	0.017889		100.072	1.58176	0.395187	0.00461072	0.000361116	0.00380291	0.0065283	0	1.99225	1.00331	0.000637112	1.00394	80.0103
1209C-ol6-tr1	44.0129	39.2534	0.017652	18.5755	41.3988	0.133335	0.338506	0.234832			99.9397	1.57849	0.397321	0.00483045	-0.000248744	0.00365382	0.00733325	0	1.99138	1.00397	0.0005321	1.0045	79.8908
1209C-ol6-tr1	45.0229	39.2053	0.024413	18.9331	41.3879	0.165893	0.280524	0.219138	0.006327		100.223	1.57612	0.404468	0.00450205	0.000127793	0.00454039	0.00606963	0	1.99583	1.0015	0.000734991	1.00224	79.5784
1209C-ol6-tr1	46.0278	39.0154	0.003235	19.1238	41.1989	0.164833	0.293163	0.214463			100.012	1.57439	0.409965	0.00442135	-3.76991e-05	0.00452709	0.00636519	0	1.99963	1.00012	9.77339e-05	1.00022	79.3402
1209C-ol6-tr1	47.0439	37.8115	0.015498	16.8107	38.9751	1.05368	0.298688	0.185046			95.148	1.55626	0.376553	0.00398611	-4.72271e-05	0.0302379	0.00677622	0	1.97376	1.01276	0.000489231	1.01325	80.5179
1209C-ol6-tr1	48.0379	38.9489	0.013509	19.2807	40.7533	0.172095	0.310585	0.179697	0.000743		99.6595	1.56388	0.415058	0.00372012	1.51224e-05	0.00474632	0.00677168	0	1.99419	1.00259	0.000409834	1.003	79.0262
1209C-ol6-tr1	49.0539	39.1232	0.008812	19.5806	40.7018	0.155131	0.353946	0.180004			100.098	1.55664	0.420094	0.00371392	-0.000120288	0.00426404	0.00769108	0	1.99228	1.00369	0.000266436	1.00395	78.7481
1209C-ol6-tr1	50.048	38.999	0.002351	19.8932	40.9099	0.132112	0.373335	0.134656	0.007775		100.452	1.56176	0.426027	0.00277324	0.000157427	0.00362474	0.00809768	0	2.00244	0.998687	7.0955e-05	0.998758	78.5678
1209C-ol6-tr1	51.0777	39.0141		19.5907	40.4573	0.142687	0.31793	0.139544	2e-06		99.6587	1.55392	0.422112	0.00289147	4.07431e-08	0.00393881	0.00693808	0	1.9898	1.00518	-0.000106886	1.00507	78.6384
1209C-ol6-tr1	51.9831	38.9749	0.01617	19.9762	40.5741	0.129169	0.35395	0.133251	0.004443		100.162	1.55371	0.429122	0.00275276	9.02381e-05	0.00355491	0.00770086	0	1.99693	1.00114	0.000489526	1.00163	78.3582
1209C-ol6-tr1	53.0787	38.7965	0.007932	19.9044	40.3935	0.119724	0.369414	0.127049	0.010359		99.7289	1.55374	0.429498	0.00263641	0.000211337	0.00330975	0.00807337	0	1.99747	1.00103	0.000241209	1.00127	78.3436
1209C-ol6-tr1	53.9832	39.0318	0.019385	20.2226	40.3188	0.117425	0.383139	0.137217	0.000742		100.231	1.54437	0.434538	0.00283549	1.50744e-05	0.00323261	0.00833828	0	1.99333	1.00289	0.000587023	1.00348	78.0416
1209C-ol6-tr1	54.9992	38.8835	0.007344	20.3854	40.2063	0.133409	0.33735	0.091473	0.012932		100.058	1.54397	0.439146	0.00189501	0.000263391	0.00368194	0.00736038	0	1.99631	1.00161	0.000222957	1.00183	77.8557
1209C-ol6-tr1	55.9932	38.9199	0.001175	20.5161	40.0986	0.145234	0.343776	0.081573	0.02032		100.127	1.53954	0.441877	0.0016896	0.000413787	0.00400754	0.00749915	0	1.99503	1.00236	3.56651e-05	1.00239	77.6989
1209C-ol6-tr1	57.0093	38.882	0.023489	20.3319	40.0986	0.135094	0.364305	0.10923			99.9317	1.54153	0.438478	0.00226538	-0.000263438	0.00373257	0.00795727	0	1.9937	1.00268	0.000713892	1.00339	77.8548
1209C-ol6-tr1	58.0033	38.857		20.5684	39.9573	0.147311	0.354047	0.093004			99.9695	1.53718	0.443889	0.00193021	-8.28412e-05	0.00407297	0.00773864	0	1.99473	1.00274	-0.000107361	1.00263	77.5934
1209C-ol6-tr1	59.0349	38.6267	0.022928	21.0785	39.9658	0.14621	0.37436	0.064251			100.275	1.53732	0.454843	0.00133331	-7.52825e-05	0.00404204	0.00818165	0	2.00565	0.996673	0.000697246	0.997371	77.1684
1209C-ol6-tr1	60.029	38.6203	0.015283	20.8129	39.8477	0.138851	0.395654	0.094501	0.02139		99.9466	1.53635	0.450158	0.00196561	0.00043741	0.00384754	0.00866717	0	2.00142	0.998829	0.000465842	0.999295	77.3392
1209C-ol6-tr1	61.035	38.6609	0.006458	20.6101	39.7259	0.133268	0.379748	0.083782	0.002585		99.6027	1.53499	0.446742	0.00174645	5.29765e-05	0.00370088	0.00833684	0	1.99557	1.00206	0.000197275	1.00225	77.457
1209C-ol6-tr1	62.049	38.7749	0.021996	20.8735	39.6544	0.140204	0.363753	0.069523	0.002945		99.9012	1.52874	0.451421	0.00144592	6.02169e-05	0.00388463	0.00796752	0	1.99352	1.00272	0.000670392	1.00339	77.2028
1209C-ol6-tr1	63.0452	38.7986	0.021134	20.9863	39.6708	0.148468	0.374776	0.077436	0.01916		100.097	1.52731	0.45325	0.00160833	0.00039124	0.00410806	0.00819792	0	1.99487	1.00199	0.000643254	1.00263	77.1151
1209C-ol6-tr1	64.0592	38.6932	0.028483	20.995	39.7875	0.125019	0.400671	0.100507			100.125	1.5321	0.453526	0.00208791	-0.000105182	0.00345991	0.00876605	0	1.99984	0.999458	0.000867103	1.00033	77.1596
1209C-ol6-tr1	65.0711	38.802	0.023787	21.0424	39.6219	0.137293	0.405874	0.086615			100.111	1.52569	0.454539	0.00179928	-0.000188097	0.0037995	0.00887967	0	1.99452	1.00225	0.000724126	1.00297	77.0461
1209C-ol6-tr1	66.0851	38.9408	0.014076	20.9595	39.6175	0.123102	0.407502	0.072833			100.125	1.52396	0.452285	0.00151143	-0.000202798	0.00340329	0.00890616	0	1.98986	1.0048	0.000428064	1.00523	77.1139
1209C-ol6-tr1	66.9919	38.6546	0.021437	20.9919	39.6544	0.138361	0.421863	0.098498			99.9781	1.52952	0.454214	0.00204958	-6.035e-05	0.00383553	0.00924507	0	1.9988	1.00012	0.000653689	1.00078	77.1031
1209C-ol6-tr1	68.0955	38.8014	0.020543	21.0347	39.6651	0.157545	0.4085	0.103551	0.015465		100.207	1.52619	0.454027	0.00214946	0.000315603	0.00435665	0.00893033	0	1.99597	1.00147	0.000624896	1.00209	77.0718
1209C-ol6-tr1	68.9924	38.6186	0.033462	21.1207	39.6373	0.15976	0.397054	0.089055	0.019504		100.075	1.52834	0.456846	0.00185246	0.00039887	0.00442723	0.00869843	0	2.00056	0.998854	0.00102003	0.999874	76.9872
1209C-ol6-tr1	70.0064	38.7248	0.014084	20.9052	39.6657	0.139846	0.36627	0.072582	0.016205		99.9047	1.52968	0.452256	0.00151004	0.000331455	0.00387599	0.00802529	0	1.99567	1.00176	0.000429392	1.00219	77.1811
1209C-ol6-tr1	71.0013	38.858	0.004106	21.0364	39.7233	0.15083	0.37794	0.055307	0.003313		100.209	1.52758	0.453812	0.0011474	6.75729e-05	0.00416864	0.00825767	0	1.99504	1.00237	0.000124831	1.0025	77.0963
1209C-ol6-tr1	72.0174	38.8012	0.007634	20.9914	39.7841	0.136668	0.399826	0.079214	0.003316		100.203	1.53023	0.452934	0.00164371	6.76479e-05	0.00377801	0.00873765	0	1.99739	1.00111	0.000232137	1.00134	77.1611
1209C-ol6-tr1	73.0274	38.7407	0.016144	20.9002	39.7286	0.131516	0.362934	0.080978			99.9533	1.53119	0.45188	0.00168372	-0.000158015	0.00364295	0.00794749	0	1.99619	1.00158	0.000491906	1.00207	77.2132
1209C-ol6-tr1	74.0414	38.7689	0.009988	21.0115	39.8668	0.148317	0.372908	0.07847	0.013636		100.271	1.53261	0.453131	0.00162742	0.000278035	0.00409789	0.00814514	0	1.99989	0.999756	0.00030356	1.00006	77.1808
1209C-ol6-tr1	75.0375	38.8537	0.017906	20.7177	39.8202	0.127774	0.366052	0.105641	0.015857		100.025	1.53215	0.447184	0.00219284	0.000323603	0.00353337	0.00800235	0	1.99339	1.00282	0.00054468	1.00336	77.4074
1209C-ol7-tr1	2.03167	38.3189	0.112405	22.9034	37.772	0.211275	0.377456	0.154641	0.043776		99.8939	1.47193	0.500682	0.003251	0.000904783	0.00591715	0.00835715	0	1.99104	1.00166	0.00346295	1.00512	74.6183
1209C-ol7-tr1	2.95371	38.5733	0.03163	21.6289	38.7573	0.197992	0.317847	0.198853	0.040334		99.7462	1.5031	0.470558	0.00416045	0.000829653	0.0055186	0.00700369	0	1.99117	1.00348	0.000969788	1.00445	76.158
1209C-ol7-tr1	3.98356	38.8582	0.026939	20.6355	39.424	0.174116	0.299099	0.252197	0.031294		99.7013	1.52187	0.446867	0.0052521	0.000640723	0.00483063	0.00656006	0	1.98602	1.00621	0.000822135	1.00703	77.3019
1209C-ol7-tr1	5.00334	38.9872	0.03837	19.9791	40.2789	0.155163	0.308521	0.258244	0.035426		100.041	1.54486	0.429866	0.0053434	0.000720652	0.00427709	0.00672314	0	1.99179	1.00305	0.00116345	1.00421	78.2316
1209C-ol7-tr1	6.03756	38.9813	0.026668	19.2549	40.8134	0.15758	0.284693	0.3103	0.009621		99.8385	1.56383	0.413879	0.00641421	0.000195523	0.00433946	0.00619781	0	1.99485	1.00192	0.000807832	1.00273	79.0728
1209C-ol7-tr1	6.9596	39.1599	0.013198	18.5482	41.4023	0.135723	0.272367	0.309378	0.043821		99.8849	1.58004	0.397091	0.00636952	0.000886985	0.00372258	0.00590571	0	1.99401	1.00247	0.000398194	1.00287	79.9158
1209C-ol7-tr1	7.97939	39.3578	0.049299	18.0427	41.8989	0.123511	0.228439	0.308168	0.037989		100.047	1.59166	0.384499	0.00631555	0.000765417	0.00337211	0.00493054	0	1.99155	1.00293	0.00148058	1.00441	80.5431
1209C-ol7-tr1	9.00706	39.4413	0.010266	17.7732	41.9803	0.13136	0.250639	0.294952	0.014541		99.8966	1.59493	0.378798	0.00604537	0.00029301	0.0035868	0.00541029	0	1.98906	1.00516	0.000308348	1.00547	80.808
1209C-ol7-tr1	10.0269	39.3868	0.026421	17.5102	42.1998	0.141982	0.256275	0.299987	0.021282		99.8427	1.60271	0.373062	0.00614641	0.000428695	0.00387548	0.00553001	0	1.99175	1.00342	0.0007933	1.00422	81.1182
1209C-ol7-tr1	11.0368	39.355	0.025254	17.5853	42.3736	0.127036	0.239446	0.295584	0.039189		100.04	1.60681	0.374081	0.00604681	0.000788182	0.00346214	0.00515886	0	1.99635	1.00106	0.000757085	1.00182	81.1156
1209C-ol7-tr1	11.961	39.3248	0.03316	17.3117	42.3609	0.125494	0.221679	0.291179	0.041449		99.7104	1.60952	0.368992	0.00596853	0.000835291	0.00342691	0.00478555	0	1.99353	1.00228	0.000996072	1.00327	81.35
1209C-ol7-tr1	12.9808	39.2718	0.022028	17.0571	42.3129	0.141529	0.241197	0.300413	0.031799		99.3788	1.61161	0.364449	0.00617277	0.000642379	0.00387418	0.00521956	0	1.99197	1.00336	0.000663293	1.00402	81.5567
1209C-ol7-tr1	14.0106	39.3768	0.026425	17.2784	42.6493	0.127611	0.217758	0.309238	0.03474		100.02	1.61534	0.367114	0.00631858	0.000697868	0.00347366	0.00468599	0	1.99763	1.00042	0.000791245	1.00121	81.4818
1209C-ol7-tr1	15.0206	39.2771	0.039386	17.1855	42.6054	0.128702	0.231307	0.311843	0.027304		99.8065	1.6169	0.365869	0.00638453	0.000549586	0.00351036	0.00498749	0	1.9982	0.999877	0.00118169	1.00106	81.5476
1209C-ol7-tr1	15.9786	39.4035	0.014695	17.1615	42.565	0.131421	0.211138	0.337116	0.041156		99.8655	1.61381	0.365006	0.00689531	0.000827607	0.00358106	0.00454822	0	1.99467	1.00213	0.000440467	1.00257	81.5543
1209C-ol7-tr1	16.9886	39.48	0.033501	16.9983	42.671	0.123605	0.245226	0.353439	0.032198		99.9373	1.61546	0.361005	0.00721859	0.000646522	0.00336315	0.00527478	0	1.99297	1.0026	0.00100269	1.00361	81.7348
1209C-ol7-tr1	18.0184	39.4505	0.021465	17.1271	42.6293	0.127466	0.264548	0.348992	0.038562		100.008	1.61398	0.363765	0.00712823	0.000774359	0.00346843	0.00569077	0	1.99481	1.00192	0.000642489	1.00256	81.6071
1209C-ol7-tr1	19.036	39.5112	0.048783	17.3776	42.5228	0.145961	0.198807	0.342245	0.037398		100.185	1.60814	0.368669	0.00698254	0.000750138	0.00396722	0.00427177	0	1.99278	1.00233	0.00145852	1.00379	81.3503
1209C-ol7-tr1	19.9581	39.3657	0.009107	16.9567	42.3763	0.145608	0.20327	0.376585	0.030323		99.4636	1.61189	0.361825	0.0077277	0.000611752	0.00398057	0.00439299	0	1.99043	1.00443	0.000273862	1.0047	81.6678
1209C-ol7-tr1	20.968	39.2383	0.021753	16.8496	42.4568	0.135122	0.256654	0.347429	0.044198		99.3499	1.61675	0.359942	0.00713737	0.000892671	0.00369803	0.00555291	0	1.99398	1.0023	0.000654878	1.00295	81.7907
1209C-ol7-tr1	21.9897	39.3378	0.037946	17.1994	42.739	0.145012	0.272323	0.382708	0.04827		100.162	1.6172	0.365087	0.00781233	0.00096874	0.00394357	0.00585461	0	2.00086	0.998476	0.00113514	0.999611	81.5825
1209C-ol7-tr1	23.0196	39.298	0.028828	16.6584	42.6566	0.124507	0.245486	0.374658	0.038261		99.4247	1.62163	0.355259	0.0076838	0.00077146	0.00340179	0.00530234	0	1.99405	1.00213	0.000866412	1.003	82.0294
1209C-ol7-tr1	24.0394	39.4207	0.02087	16.8963	42.7049	0.121701	0.246221	0.381948	0.046069		99.8387	1.61815	0.359153	0.00780767	0.000925854	0.00331424	0.00530081	0	1.99465	1.00197	0.000625185	1.0026	81.8363
1209C-ol7-tr1	24.9614	39.2645	0.01413	16.8395	42.8718	0.119504	0.22766	0.379712	0.040486		99.7573	1.62602	0.358286	0.00776934	0.000814426	0.00325751	0.00490588	0	2.00106	0.998951	0.000423683	0.999375	81.944
1209C-ol7-tr1	25.9692	39.3525	0.005293	16.7613	42.5563	0.129288	0.186691	0.372858	0.052119		99.4163	1.61808	0.357512	0.00764814	0.00105105	0.003533	0.00403307	0	1.99186	1.00369	0.000159105	1.00385	81.9036
1209C-ol7-tr1	26.989	39.3679	0.026767	17.0756	42.7228	0.130726	0.240878	0.341118	0.068152		99.9739	1.61801	0.36278	0.00696949	0.00136896	0.00355821	0.00518315	0	1.99787	1.00012	0.000801429	1.00092	81.6851
1209C-ol7-tr1	28.0459	39.5016	0.027961	17.0441	42.7953	0.121449	0.260325	0.37526	0.043105		100.169	1.6171	0.361295	0.00764979	0.000863896	0.00329825	0.00558899	0	1.9958	1.00126	0.000835293	1.00209	81.738
1209C-ol7-tr1	28.9655	39.0852	0.023251	16.8393	42.712	0.11678	0.235993	0.339882	0.070444		99.4228	1.62589	0.359593	0.00697982	0.00142225	0.0031949	0.00510406	0	2.00218	0.998028	0.000699724	0.998728	81.8889
1209C-ol7-tr1	29.9853	39.3385	0.014124	17.1028	42.8835	0.128205	0.224018	0.380469	0.058774		100.13	1.62219	0.362932	0.00776438	0.0011792	0.0034855	0.00481471	0	2.00237	0.998204	0.00042239	0.998627	81.7174
1209C-ol7-tr1	30.9953	39.3191	0.025889	17.1229	42.8051	0.134513	0.234372	0.374603	0.050159		100.067	1.62043	0.363629	0.00765037	0.00100711	0.00365972	0.005041	0	2.00142	0.998456	0.00077481	0.999231	81.6725
1209C-ol7-tr1	32.0172	39.3178	0.011767	17.1117	42.7634	0.122465	0.216621	0.363674	0.045666		99.9531	1.62031	0.363717	0.00743383	0.00091772	0.00333492	0.00466339	0	2.00038	0.999318	0.000352481	0.999671	81.6677
1209C-ol7-tr1	33.0468	39.3055	0.006468	16.7253	42.6235	0.133816	0.235467	0.382083	0.033733		99.4459	1.62054	0.356721	0.00783687	0.000680231	0.0036565	0.00508645	0	1.99452	1.00243	0.000194412	1.00262	81.9588
1209C-ol7-tr1	33.9689	39.5549	0.005588	17.2473	42.7566	0.121906	0.239851	0.349996	0.046411		100.323	1.61415	0.365264	0.00712818	0.000929293	0.0033076	0.00514466	0	1.99592	1.00168	0.000166779	1.00185	81.5468
1209C-ol7-tr1	34.9887	39.3433	0.025317	17.1035	43.0161	0.117147	0.220646	0.351056	0.039693		100.217	1.62549	0.362563	0.00715657	0.000795534	0.0031815	0.00473723	0	2.00392	0.997272	0.000756327	0.998028	81.7629
1209C-ol7-tr1	35.9964	39.4819	0.007647	16.9322	42.8325	0.128282	0.23404	0.334048	0.022856		99.9735	1.62041	0.359345	0.00681768	0.000458611	0.00348792	0.00503058	0	1.99555	1.00194	0.000228711	1.00217	81.8491
1209C-ol7-tr1	37.0263	39.2941	0.037342	16.8907	42.7072	0.126098	0.253616	0.38118	0.026962		99.7172	1.62069	0.359577	0.00780376	0.000542678	0.00343918	0.00546827	0	1.99752	1.00026	0.00112031	1.00139	81.842
1209C-ol7-tr1	37.969	39.3903	0.017366	16.93	42.8211	0.114549	0.221289	0.361456	0.033738		99.8898	1.62179	0.359699	0.00738528	0.000677716	0.003118	0.0047618	0	1.99743	1.00073	0.000519972	1.00125	81.847
1209C-ol7-tr1	38.9965	39.4296	0.008238	16.6071	42.8537	0.1299	0.213408	0.401948	0.017639		99.6615	1.62442	0.353143	0.0082197	0.000354631	0.0035389	0.00459618	0	1.99428	1.00259	0.000246875	1.00284	82.1426
1209C-ol7-tr1	40.0064	39.539	0.0262	17.1588	42.8869	0.131591	0.244495	0.378555	0.032976		100.399	1.61757	0.363054	0.00770269	0.000659672	0.00356708	0.00523943	0	1.99779	1.00035	0.000781239	1.00113	81.6697
1209C-ol7-tr1	41.0262	39.4831		17.1614	42.7766	0.110906	0.231663	0.346979	0.025103		100.135	1.61739	0.364005	0.00707762	0.000503415	0.00301378	0.00497669	0	1.99697	1.0014	-1.76362e-05	1.00139	81.6289
1209C-ol7-tr1	42.058	39.5291	0.035573	16.914	42.5978	0.117003	0.24492	0.379686	0.053216		99.8713	1.61309	0.359304	0.00775658	0.00106882	0.00318431	0.00526951	0	1.98967	1.0041	0.00106496	1.00516	81.7833
1209C-ol9	4.98914	39.0519	0.141301	19.6651	40.6213	0.229847	0.266952	0.152364	0.020405		100.149	1.55299	0.421751	0.00314248	0.000413755	0.00631541	0.0057986	0	1.99041	1.00149	0.00427075	1.00576	78.6427
1209C-ol9	5.96491	38.9036	0.046417	18.7782	40.9614	0.209697	0.260135	0.194561	0.014873		99.3689	1.57304	0.404543	0.00403085	0.000302939	0.00578769	0.00567596	0	1.99338	1.00218	0.00140924	1.00359	79.5436
1209C-ol9	7.01149	39.0856	0.041195	18.2794	41.4969	0.192909	0.253752	0.216546	0.036943		99.6032	1.58588	0.391888	0.00446458	0.000748822	0.00529853	0.00550985	0	1.99379	1.00198	0.00124464	1.00323	80.1853
1209C-ol9	8.006	39.0601	0.048219	18.1692	41.5468	0.169231	0.226388	0.252235	0.028345		99.5005	1.58867	0.389741	0.00520326	0.000574862	0.00465075	0.0049184	0	1.99376	1.00189	0.00145766	1.00334	80.3003
1209C-ol9	8.98178	39.1634	0.033528	17.6034	41.7026	0.199567	0.240584	0.239291	0.017955		99.2003	1.59502	0.377698	0.00493747	0.000364233	0.00548579	0.00522811	0	1.98873	1.00478	0.0010138	1.0058	80.8539
1209C-ol9	10.0641	39.2526	0.009111	17.8331	41.6673	0.179651	0.259074	0.254598	0.010457		99.4659	1.59089	0.381959	0.00524414	0.00021176	0.00492971	0.00562009	0	1.98885	1.00531	0.000275014	1.00559	80.6392
1209C-ol9	11.0135	39.1748	0.019707	17.9355	41.7906	0.167228	0.264027	0.265589	0.018668		99.6361	1.59415	0.383803	0.00546556	0.000377693	0.00458465	0.00572233	0	1.9941	1.00241	0.000594311	1.003	80.5959
1209C-ol9	11.994	38.8812	0.005298	17.6664	41.6409	0.163143	0.251894	0.234167	0.012337		98.8553	1.59978	0.380744	0.00485334	0.000251386	0.0045046	0.00549835	0	1.99563	1.002	0.000160915	1.00216	80.7756
1209C-ol9	12.987	39.193	0.013546	17.9321	42.0308	0.168519	0.263778	0.230636	0.012708		99.8451	1.59976	0.382881	0.00473576	0.000256541	0.00460982	0.00570428	0	1.99795	1.00066	0.000407608	1.00106	80.6883
1209C-ol9	13.9627	39.0364	0.008828	17.8149	41.9638	0.156685	0.263505	0.267581	0.029131		99.5408	1.60215	0.381555	0.00551136	0.000589896	0.00429936	0.00571601	0	1.99982	0.999741	0.000266462	1.00001	80.7655
1209C-ol9	15.0357	39.1709	0.027058	17.7055	41.9316	0.154625	0.228521	0.269402	0.006727		99.4943	1.59985	0.378958	0.00554515	0.000136129	0.00423999	0.0049538	0	1.99368	1.00251	0.000816163	1.00333	80.8492
1209C-ol9	15.9946	39.1656	0.033559	17.7275	41.8831	0.154765	0.245527	0.279595	0.017204		99.5068	1.59818	0.379472	0.00575561	0.000348183	0.00424431	0.00532306	0	1.99332	1.00249	0.00101237	1.0035	80.812
1209C-ol9	16.9751	39.2571	0.029434	17.9613	42.179	0.138544	0.238383	0.275793	0.021661		100.101	1.60136	0.38254	0.00564875	0.000436178	0.00378033	0.00514215	0	1.99891	0.999773	0.00088346	1.00066	80.7178
1209C-ol9	18.0509	39.1491	0.017651	17.7476	41.9056	0.18318	0.219194	0.26335			99.4692	1.59961	0.380038	0.00542313	-0.000332637	0.00502536	0.00475385	0	1.99451	1.00243	0.000532666	1.00296	80.8027
1209C-ol9	19.0454	39.3432	0.029399	17.8364	42.0014	0.131795	0.260983	0.284577	0.025021		99.9128	1.59639	0.380302	0.00583513	0.000504396	0.00360016	0.0056359	0	1.99227	1.00308	0.000883389	1.00396	80.7607
1209C-ol9	19.9812	39.4257	0.011766	17.6834	41.9103	0.151926	0.248556	0.237061	0.001123		99.6698	1.59481	0.377486	0.00486659	2.26653e-05	0.00415498	0.00537389	0	1.98672	1.00637	0.000353966	1.00672	80.8606
1209C-ol9	20.9757	39.0074	0.000294	17.5094	41.7474	0.144957	0.239548	0.240518	0.023188		98.9127	1.6012	0.376732	0.00497666	0.000471705	0.00399579	0.00522015	0	1.99259	1.00358	8.9147e-06	1.00359	80.9532
1209C-ol9	21.9515	39.3385	0.017943	17.8408	41.9341	0.13956	0.231081	0.258054	0.013456		99.7735	1.59565	0.380828	0.00529731	0.000271567	0.00381661	0.00499585	0	1.99086	1.0041	0.00053977	1.00464	80.7319
1209C-ol9	23.0329	39.375	0.016761	17.9094	41.9141	0.145059	0.234458	0.251096	0.034364		99.8802	1.5936	0.381985	0.00515032	0.00069297	0.0039638	0.00506477	0	1.99046	1.00422	0.000503806	1.00472	80.6647
1209C-ol9	24.0259	39.1602	0.002646	17.9622	41.9548	0.133842	0.249054	0.240973	0.010823		99.7145	1.59908	0.384055	0.00495486	0.00021879	0.0036663	0.00539333	0	1.99737	1.0012	7.973e-05	1.00128	80.6339
1209C-ol9	24.9617	39.1189	0.012058	17.9857	41.7827	0.134853	0.24472	0.232425	0.023514		99.5349	1.59555	0.385289	0.0047882	0.000476247	0.00370103	0.00530956	0	1.99511	1.00205	0.000364027	1.00241	80.5492
1209C-ol9	26.0389	39.1026	0.018545	17.8556	41.857	0.140727	0.233587	0.244088	0.013826		99.466	1.59864	0.382562	0.00502925	0.000280072	0.00386284	0.00506881	0	1.99544	1.00179	0.000559954	1.00235	80.6904
1209C-ol9	27.0334	39.1565	0.026465	17.7997	41.8092	0.124172	0.271918	0.240348	0.010458		99.4388	1.59669	0.381336	0.00495183	0.000211831	0.00340817	0.00590015	0	1.9925	1.0031	0.000799035	1.0039	80.7214
1209C-ol9	28.014	39.2285	0.010881	17.912	41.7892	0.144284	0.235427	0.252873	0.018673		99.5918	1.59398	0.383273	0.00520351	0.000377767	0.00395535	0.00510212	0	1.99189	1.00371	0.000328119	1.00404	80.6159
1209C-ol9	29.0069	39.2874		17.5834	41.9841	0.142665	0.253869	0.265741	0.00935		99.5256	1.60013	0.375939	0.0054639	0.000189005	0.00390782	0.00549736	0	1.99112	1.00441	-2.65153e-05	1.00438	80.9754
1209C-ol9	30.048	39.0924	0.003235	17.8093	42.0085	0.147452	0.215564	0.244568	0.016053		99.5371	1.60304	0.381241	0.0050348	0.000324904	0.00404395	0.00467368	0	1.99836	1.00067	9.75946e-05	1.00076	80.7869
1209C-ol9	31.0238	39.2706		17.6577	41.9974	0.130526	0.247789	0.276034			99.5756	1.60039	0.377471	0.00567468	-8.30687e-05	0.00357477	0.00536489	0	1.99239	1.00383	-8.73667e-06	1.00382	80.9152
1209C-ol9	32.0183	39.1942		17.6591	41.873	0.144683	0.229538	0.232237	0.02205		99.3466	1.59928	0.378361	0.00478518	0.000446675	0.00397152	0.00498106	0	1.99183	1.00416	-0.000248505	1.00391	80.8681
1209C-ol9	32.9941	39.0774	0.008824	17.612	41.9779	0.137757	0.261546	0.261962	0.006352		99.3437	1.60392	0.3775	0.00539978	0.000128726	0.0037829	0.00567788	0	1.99641	1.00156	0.000266546	1.00183	80.948
1209C-ol9	33.9554	39.1919	0.010005	17.8431	42.1028	0.131064	0.23686	0.293051	0.013073		99.8219	1.60238	0.380951	0.00601689	0.000263889	0.00358496	0.00512178	0	1.99831	1.00055	0.000301033	1.00085	80.7923
1209C-ol9	35.0326	39.1147	0.038256	17.7348	42.3341	0.139429	0.265892	0.278929	0.023905		99.93	1.60928	0.378193	0.00572019	0.000481972	0.00380928	0.00574278	0	2.00323	0.997403	0.0011497	0.998553	80.9712
1209C-ol9	36.0037	39.4305	0.019724	17.7102	42.2107	0.126644	0.221867	0.266892	0.001871		99.9884	1.60145	0.376929	0.00546263	3.76493e-05	0.00345321	0.00478254	0	1.99212	1.00349	0.000591603	1.00408	80.9476
1209C-ol9	36.9982	39.282	0.009715	17.6406	42.1746	0.143268	0.259353	0.269365	0.016836		99.7957	1.60373	0.376304	0.00552581	0.000339555	0.00391541	0.00560333	0	1.99542	1.00199	0.000292056	1.00228	80.9951
1209C-ol9	38.0459	39.1803		17.5504	42.2755	0.128885	0.240541	0.281547	0.020576		99.6769	1.60925	0.374772	0.00578177	0.00041542	0.00352602	0.00520235	0	1.99895	1.00044	-2.64827e-05	1.00042	81.1105
1209C-ol9	39.0201	39.3293	0.005001	17.5075	42.0807	0.121238	0.215859	0.283598	0.02694		99.5701	1.60222	0.373946	0.0058253	0.000544038	0.00331762	0.00466966	0	1.99052	1.00449	0.000150536	1.00464	81.0772
1209C-ol9	40.0147	39.2222		17.5513	41.9736	0.136353	0.235595	0.277463	0.001123		99.3926	1.6018	0.37574	0.00571232	2.27302e-05	0.00373977	0.00510827	0	1.99212	1.00405	-0.00015085	1.00389	80.9996
1209C-ol9	40.9858	39.227	0.006478	17.6786	42.2695	0.142263	0.265679	0.295781	0.013463		99.8988	1.60653	0.376924	0.00606466	0.00027139	0.00388598	0.00573711	0	1.99941	1.00008	0.000194646	1.00028	80.9965
1209C-ol9	41.9799	39.2458	0.012661	17.5497	42.2232	0.165692	0.247014	0.301742	0.0247		99.7705	1.6058	0.374417	0.00619086	0.000498229	0.00452887	0.00533749	0	1.99677	1.0012	0.000380673	1.00158	81.0921
1209C-ol9	43.028	39.2193	0.019136	17.6108	41.9439	0.139081	0.249985	0.323707	0.011226		99.5171	1.59958	0.376756	0.00665983	0.000227066	0.00381199	0.00541658	0	1.99245	1.00329	0.000576941	1.00386	80.9366
1209C-ol9	44.0022	39.3529	0.011764	17.4006	42.0733	0.136729	0.261751	0.299589	0.008606		99.5452	1.60189	0.37165	0.00615355	0.000173787	0.00374139	0.00566224	0	1.98927	1.00506	0.000354098	1.00541	81.1683
1209C-ol9	44.9968	39.1117	0.017361	17.5172	42.0634	0.119049	0.261111	0.3262	0.016825		99.4328	1.60538	0.375046	0.00671636	0.000340582	0.00326549	0.00566207	0	1.99641	1.00131	0.000523834	1.00184	81.0624
1209C-ol9	46.0739	39.2109		17.8165	42.1153	0.145539	0.235274	0.294689	0.005601		99.8179	1.60272	0.380352	0.00605002	0.000113051	0.00398057	0.00508706	0	1.9983	1.00095	-0.000176905	1.00078	80.8201
1209C-ol9	47.0097	39.0643	0.020588	17.7001	41.8942	0.141941	0.247185	0.281277	0.038097		99.3877	1.60084	0.379415	0.00579833	0.000772104	0.00389807	0.0053665	0	1.99609	1.0013	0.000621944	1.00192	80.8401
1209C-ol9	48.0043	39.1675	0.008532	17.6808	41.9442	0.131698	0.220184	0.279658	0.01682		99.4494	1.60087	0.378557	0.0057582	0.000340488	0.00361253	0.00477469	0	1.99391	1.00277	0.000257442	1.00302	80.8754
1209C-ol9	48.9939	39.1296	0.005589	18.0056	41.9388	0.12315	0.270294	0.249414	0.023507		99.746	1.59862	0.38502	0.00512892	0.000475247	0.00337375	0.00585385	0	1.99847	1.00052	0.000168426	1.00069	80.5903
1209C-ol9	49.9681	39.1164	0.018822	17.7845	41.8023	0.129908	0.270911	0.266054	0.023156		99.4121	1.5972	0.381195	0.0054841	0.000469262	0.00356734	0.00588115	0	1.9938	1.00256	0.000568552	1.00312	80.7321
1209C-ol9	51.055	39.1317		17.6884	41.8636	0.127097	0.262642	0.253163			99.3034	1.60033	0.379322	0.00522094	-0.000136249	0.00349186	0.00570444	0	1.99393	1.00344	-0.000498052	1.00294	80.839
1209C-ol9	51.9908	39.2598	0.014994	18.0664	41.9601	0.140895	0.267748	0.263849	0.015665		99.9895	1.59557	0.385387	0.00541266	0.000315938	0.00385055	0.00578471	0	1.99632	1.00142	0.000450756	1.00187	80.5454
1209C-ol9	52.9757	39.3588	0.008236	18.1779	42.0855	0.131354	0.278625	0.282215	0.020887		100.344	1.59539	0.386567	0.00577153	0.000419955	0.00357871	0.0060011	0	1.99773	1.00084	0.000246829	1.00109	80.4957
1209C-ol9	54.0669	39.0864	0.002943	17.8911	41.8585	0.117711	0.238931	0.259554	0.030253		99.4854	1.59886	0.383362	0.00534848	0.000612897	0.00323141	0.00518531	0	1.9966	1.00148	8.88713e-05	1.00157	80.66
1209C-ol9	55.0411	39.1438	0.020003	17.785	41.9482	0.123996	0.226536	0.239349	0.007472		99.4944	1.60082	0.38074	0.00492761	0.000151237	0.00340083	0.00491182	0	1.99495	1.00203	0.000603488	1.00264	80.7858
1209C-ol9	56.0261	39.3939	0.008528	18.1774	42.0716	0.135386	0.198756	0.270537	0.029841		100.286	1.59499	0.386587	0.00553314	0.000600033	0.00368885	0.0042812	0	1.99568	1.00182	0.0002556	1.00207	80.491
1209C-ol9	56.9814	39.1212		17.7261	42.0891	0.123079	0.231543	0.256226	0.002243		99.5474	1.6053	0.379268	0.00527213	4.53741e-05	0.0033738	0.00501758	0	1.99828	1.0009	-6.21153e-05	1.00083	80.8892
1209C-ol9	57.9572	39.208	0.017034	17.9986	41.7596	0.137753	0.204983	0.272312	0.002608		99.6009	1.59324	0.38522	0.00560488	5.27745e-05	0.00377723	0.00444342	0	1.99234	1.00343	0.000513789	1.00395	80.5293
1209C-ol9	59.0436	39.1778		17.7452	42.0901	0.143998	0.276573	0.283342	0.020564		99.7311	1.60301	0.379126	0.00582162	0.000415391	0.0039415	0.0059847	0	1.9983	1.00089	-0.000195109	1.0007	80.8729
1209C-ol9	60.0337	39.2806	0.008531	17.7052	42.0529	0.130745	0.229575	0.273549	0.011964		99.6931	1.60087	0.3781	0.00561785	0.000241562	0.00357712	0.00496547	0	1.99337	1.00306	0.000256746	1.00332	80.8941
1209C-ol9	60.9719	39.2636	0.007938	17.7231	42.0682	0.127579	0.238265	0.28886	0.009709		99.7273	1.60129	0.378443	0.00593168	0.000196011	0.00349013	0.00515288	0	1.9945	1.00252	0.000238875	1.00276	80.8841
1209C-ol9	62.0547	39.2957	0.016767	17.6111	42.0346	0.140897	0.245874	0.301319	0.031783		99.678	1.60008	0.376068	0.0061878	0.000641683	0.00385464	0.00531768	0	1.99215	1.00339	0.000504584	1.00389	80.9696
1209C-ol9	63.0396	39.3859	0.011169	17.7165	42.2028	0.130805	0.24908	0.280402	0.021662		99.9983	1.60165	0.377181	0.00574094	0.00043603	0.00356778	0.00537082	0	1.99395	1.00267	0.000335108	1.003	80.9392
1209C-ol9	64.0153	39.4053	0.003821	17.5593	42.1397	0.143538	0.246807	0.255886			99.7499	1.60169	0.374403	0.00524697	-9.03143e-05	0.00392104	0.00532991	0	1.9905	1.00469	0.000114817	1.0048	81.0534
1209C-ol9	65.0145	39.3658	0.01176	17.4765	42.1422	0.124593	0.259137	0.294079	0.011968		99.686	1.6027	0.372852	0.00603359	0.000241407	0.00340548	0.00559939	0	1.99084	1.00426	0.00035358	1.00461	81.1267
1209C-ol9	65.9527	39.3677	0.008829	17.5835	42.142	0.143476	0.224287	0.301745	0.022079		99.7936	1.60171	0.374903	0.00618705	0.000445082	0.00391918	0.00484337	0	1.99201	1.00369	0.000265292	1.00395	81.033
1209C-ol9	67.0257	39.1794	0.016794	17.6295	42.3195	0.218014	0.237658	0.321165	0.022081		99.9441	1.60797	0.375771	0.00658326	0.000444988	0.00595346	0.00513057	0	2.00185	0.998584	0.00050447	0.999088	81.0575
1209C-ol9	68.0202	39.3079	0.004706	17.734	42.2098	0.136614	0.21171	0.256622	0.021296		99.8826	1.60383	0.378004	0.00526034	0.000429175	0.00373068	0.00457047	0	1.99582	1.00188	0.000141365	1.00202	80.9265
1209C-ol9	68.996	39.2296	0.025612	17.7466	42.3628	0.13147	0.240354	0.307595	0.011958		100.056	1.60792	0.377869	0.00629847	0.00024073	0.00358637	0.00518331	0	2.0011	0.998813	0.000768543	0.999581	80.9714
1209C-ol9	70.0426	39.2595	0.01294	17.3781	41.9532	0.118347	0.215809	0.318945	0.0232		99.28	1.60149	0.37214	0.00656825	0.000469719	0.00324686	0.00468062	0	1.98859	1.00529	0.000390514	1.00568	81.1444
1209C-ol9	71.0371	39.309		17.8573	42.4348	0.130907	0.259132	0.316808	0.031764		100.337	1.60703	0.379369	0.0064725	0.00063801	0.00356296	0.00557567	0	2.00264	0.998578	-7.93397e-05	0.998499	80.9016
1209C-ol9	72.0128	39.2232	0.014412	17.541	42.2079	0.11173	0.226959	0.320205	0.017192		99.6626	1.60666	0.374568	0.00657558	0.000347096	0.00305667	0.00490856	0	1.99612	1.00153	0.00043371	1.00196	81.0942
1209C-ol9	73.0028	39.1662	0.023257	17.4362	42.4073	0.127498	0.250324	0.29696	0.034043		99.7418	1.61272	0.371976	0.00609243	0.000686652	0.00348473	0.00540873	0	2.00037	0.999121	0.000699222	0.999821	81.2578
1209C-ol9	74.0471	39.4184		17.4276	42.3933	0.141402	0.255483	0.28828	0.026214		99.9439	1.60781	0.370785	0.00589832	0.000527307	0.00385427	0.00550523	0	1.99438	1.00283	-0.000202988	1.00263	81.2602
1209C-ol9	75.0277	39.489	0.015893	17.5022	42.5463	0.138647	0.248421	0.313855	0.010854		100.265	1.60886	0.371273	0.00640265	0.000217689	0.00376803	0.00533727	0	1.99586	1.00166	0.000475122	1.00214	81.2501
1209C-ol9	76.0207	39.3153		17.4954	42.239	0.131069	0.221558	0.316655	0.019065		99.728	1.60616	0.373202	0.00649585	0.000384506	0.00358197	0.00478671	0	1.99461	1.00283	-0.00030062	1.00252	81.1453
1209C-ol9	76.9964	39.3297	0.009996	17.4429	42.247	0.121129	0.250711	0.272388	0.013463		99.6873	1.60642	0.372073	0.00558762	0.000271517	0.00331024	0.00541642	0	1.99308	1.00317	0.000300493	1.00347	81.1941
1209C-ol9	78.0736	39.2863	0.012946	17.6252	42.2889	0.135903	0.238454	0.256198			99.842	1.60691	0.375703	0.0052519	-3.76876e-05	0.00371144	0.00514808	0	1.99669	1.00137	0.000388907	1.00176	81.0501
1209C-ol9	79.0289	39.305	0.01703	17.3654	42.1979	0.1292	0.243488	0.320098	0.021664		99.5998	1.60583	0.370713	0.00657152	0.000437258	0.00353361	0.00526454	0	1.99235	1.00333	0.00051235	1.00385	81.2443
1209C-ol9	80.0047	39.2043		17.3827	42.2223	0.133244	0.263173	0.288051	0.037414		99.5268	1.60855	0.371496	0.0059202	0.000755993	0.00364827	0.00569651	0	1.99606	1.00188	-0.000132823	1.00175	81.238
1209C-ol9	81.0023	39.2288	0.014988	17.543	42.2366	0.138596	0.245529	0.307239	0.03623		99.751	1.60659	0.37434	0.00630476	0.000730932	0.00378892	0.00530634	0	1.99706	1.00095	0.000450718	1.0014	81.1028
1209C-ol9	82.0795	39.2142	0.012054	17.5465	42.0681	0.138311	0.255573	0.297031	0.02915		99.5609	1.60316	0.375111	0.00610662	0.000589188	0.00378816	0.00553368	0	1.99429	1.00244	0.000363161	1.0028	81.0384
1209C-ol9	83.0153	39.3421	0.007059	17.7487	42.2058	0.112877	0.255579	0.311073	0.014946		99.9981	1.60238	0.378012	0.00637134	0.000300961	0.00307997	0.00551308	0	1.99566	1.00194	0.000211876	1.00215	80.9123
1209C-ol9	84.0098	39.361	0.018229	17.7604	42.1565	0.11572	0.231844	0.300564	0.022408		99.9667	1.60074	0.378316	0.006157	0.000451286	0.00315801	0.00500182	0	1.99383	1.00256	0.000547222	1.00311	80.884
1209C-ol9	84.9856	39.2475		17.7494	42.2492	0.11801	0.244176	0.293693	0.029128		99.9258	1.60553	0.378381	0.00602101	0.000587087	0.00322305	0.00527204	0	1.99902	1.00046	-0.000159228	1.00031	80.9275
1209C-ol9	86.0671	39.1343	0.013831	17.8118	42.2762	0.127179	0.241691	0.289352	0.015306		99.9097	1.60771	0.379983	0.00593626	0.00030872	0.00347596	0.00522212	0	2.00263	0.998293	0.000415823	0.998709	80.8832
1209C-ol9	87.06	39.1346	0.014417	17.5258	42.1918	0.120373	0.222096	0.293048	0.00748		99.5096	1.60854	0.374823	0.00602722	0.00015125	0.00329822	0.00481082	0	1.99765	1.00081	0.000434532	1.00125	81.1016
1209C-ol9	87.9959	39.451	0.016172	17.6569	42.2417	0.12821	0.235897	0.297617	0.014204		100.042	1.60172	0.375582	0.00608804	0.000285658	0.00349393	0.00508209	0	1.99225	1.00344	0.000484788	1.00393	81.0053
1209C-ol9	88.9904	39.2274	0.02145	17.7136	42.1338	0.136472	0.226765	0.272379	0.010823		99.7427	1.60348	0.378169	0.0055922	0.000218461	0.00373272	0.00490326	0	1.9961	1.00141	0.000645365	1.00206	80.9165
1209C-ol9	90.0675	39.2318	0.00823	17.4835	42.2145	0.130431	0.227387	0.273765	0.011583		99.5812	1.60748	0.373473	0.00562391	0.000233936	0.00356955	0.00491956	0	1.9953	1.0021	0.000247759	1.00235	81.1468
1209C-ol9	91.0433	39.2565	0.002059	17.7748	42.1584	0.151135	0.246223	0.266275	0.010461		99.8659	1.603	0.37914	0.00546205	0.000210967	0.00413012	0.00531929	0	1.99726	1.00127	6.18942e-05	1.00133	80.8722
1209C-ol9	92.0046	39.3553		17.4834	41.9785	0.12255	0.251379	0.252962	0.007107		99.443	1.59997	0.373815	0.00520134	0.000143669	0.00335696	0.00544364	0	1.98793	1.00618	-0.000247987	1.00594	81.061
1209C-ol9	92.9804	39.2269	0.035286	17.5839	42.0684	0.130315	0.225548	0.266308	0.02355		99.5602	1.60283	0.375832	0.00547384	0.0004759	0.00356841	0.00488255	0	1.99307	1.00255	0.00106287	1.00361	81.0058
1209C-ol9	94.0534	39.1179		17.9845	42.1814	0.136512	0.248041	0.288034	0.022385		99.9752	1.60449	0.38376	0.00591064	0.000451611	0.00373194	0.00536061	0	2.0037	0.998115	-0.000106154	0.998009	80.6986
1209C-ol9	95.0479	39.3005	0.004706	17.9259	42.1749	0.124713	0.237793	0.257594	0.030615		100.057	1.60133	0.381815	0.0052764	0.000616528	0.00340319	0.00512981	0	1.99757	1.00095	0.000141261	1.0011	80.747
1209C-ol9	96.0236	39.2182	0.016471	17.7368	42.0795	0.136028	0.222047	0.274169	0.018305		99.7015	1.60226	0.378865	0.00563193	0.000369679	0.00372254	0.00480379	0	1.99566	1.00171	0.000495824	1.0022	80.8763
1209C-ol9	96.9849	39.2157	0.017056	17.8306	42.1999	0.141299	0.230303	0.267405	0.016427		99.9187	1.6042	0.38024	0.00548392	0.000331204	0.00386041	0.00497418	0	1.99909	0.99999	0.000512587	1.0005	80.8389
1209C-ol9	98.0621	39.1782	0.007651	17.8579	42.1006	0.140251	0.216152	0.262762	0.011952		99.7755	1.60286	0.381403	0.00539692	0.000241346	0.00383762	0.00467566	0	1.99842	1.00056	0.000230288	1.00079	80.7786
1209C-ol9	99.0333	39.0636	0.011763	17.9801	41.6468	0.125089	0.255542	0.257615	0.020525		99.361	1.59345	0.385918	0.00531745	0.000416516	0.00343973	0.00555514	0	1.9941	1.00258	0.000355811	1.00294	80.503
1209C-ol9	100.028	39.4006	0.012942	17.9586	42.1263	0.141005	0.225011	0.278276	0.023154		100.166	1.59761	0.382064	0.00569337	0.000465732	0.00384327	0.00484839	0	1.99453	1.00233	0.000388028	1.00272	80.7007
1209C-ol9	100.971	39.4955	0.001471	17.9689	42.2484	0.128189	0.263022	0.264278	0.008589		100.378	1.59868	0.381434	0.00539496	0.00017238	0.00348619	0.00565483	0	1.99483	1.00251	4.40057e-05	1.00256	80.7368
1209C-ol9	102.047	39.3305	0.010889	17.904	42.3393	0.149241	0.255143	0.264033	0.014941		100.268	1.60425	0.380561	0.00539712	0.000300262	0.0040641	0.00549272	0	2.00006	0.999648	0.000326182	0.999974	80.8263
1209C-ol9	103.041	39.2559	0.025893	17.8217	42.1667	0.132793	0.253666	0.272694	0.00635		99.9357	1.6025	0.379948	0.00559089	0.000127996	0.00362704	0.00547731	0	1.99728	1.00075	0.000777958	1.00152	80.8344
1209C-ol9	104.017	39.299	0.018826	17.9555	42.3806	0.119302	0.21795	0.273501	0.016421		100.281	1.6058	0.381652	0.0055906	0.000330001	0.00324878	0.00469198	0	2.00131	0.998838	0.000563932	0.999402	80.7969
1209C-ol9	104.962	39.167	0.017641	17.6405	42.1922	0.116051	0.254434	0.290504	0.026884		99.7052	1.60639	0.376768	0.00596685	0.00054288	0.00317552	0.00550387	0	1.99834	1.00029	0.000530989	1.00082	81.0016
1209C-ol9	106.049	39.2463	0.018225	17.638	42.2596	0.128304	0.226861	0.256951	0.016433		99.7907	1.60681	0.376214	0.00527067	0.000331397	0.00350613	0.0049009	0	1.99704	1.00099	0.000547838	1.00153	81.0283
1209C-ol9	107.028	39.1126	0.026199	17.7723	42.1184	0.13301	0.272488	0.261041	0.035497		99.7315	1.60433	0.379762	0.00536421	0.000717142	0.00364128	0.00589718	0	1.99971	0.999373	0.000788952	1.00016	80.8597
1209C-ol9	108.013	39.2737	0.014407	17.5525	42.1727	0.130101	0.21761	0.276434	0.027657		99.6651	1.60484	0.374701	0.00567502	0.000558209	0.00355819	0.00470495	0	1.99404	1.00252	0.000433429	1.00295	81.0713
1209C-ol9	109.008	39.1721	0.025574	17.8555	42.3133	0.145381	0.262139	0.277356	0.030582		100.082	1.60673	0.380349	0.00568169	0.000615918	0.00396753	0.00565551	0	2.003	0.997772	0.000767729	0.99854	80.8588
1209C-ol9	110.039	39.2043	0.013231	17.6339	42.0825	0.149012	0.260011	0.260883	0.01868		99.6225	1.60319	0.376858	0.00536173	0.000377444	0.00407993	0.00562796	0	1.9955	1.00186	0.000398493	1.00226	80.9672
1209C-ol9	111.033	39.3698		17.9624	42.2826	0.128696	0.250551	0.269489	0.017171		100.278	1.6021	0.381802	0.00550864	0.000345076	0.00350462	0.00539386	0	1.99865	1.00065	-7.93813e-05	1.00057	80.755
1209C-ol9	112.023	39.2122	0.005296	17.716	42.052	0.137623	0.245352	0.283466	0.02579		99.6777	1.60175	0.378547	0.00582485	0.000521017	0.00376745	0.00530975	0	1.99572	1.00189	0.000159478	1.00205	80.8843
1209C-ol9	112.997	39.047	0.025282	17.533	41.9547	0.464148	0.250717	0.302169	0.026557		99.6036	1.60032	0.375171	0.00621803	0.000537277	0.0127242	0.00543359	0	2.00041	0.99909	0.0007624	0.999852	81.0088
1209C-ol9	114.084	39.302	0.000588	18.1028	42.4488	0.156236	0.269314	0.270544	0.021646		100.572	1.60547	0.384086	0.00552014	0.000434217	0.00424684	0.00578724	0	2.00555	0.997105	1.75816e-05	0.997123	80.6949
1209C-ol9	115.03	39.2865		17.9997	42.2162	0.141021	0.232928	0.307097	0.031367		100.208	1.60158	0.383072	0.00628523	0.000631153	0.00384505	0.00502073	0	2.00044	0.999776	-0.00020305	0.999573	80.6983
1209C-ol9	116.005	39.2206	0.0103	17.7927	42.0412	0.14105	0.241848	0.323172	0.021672		99.7925	1.6003	0.37994	0.00663646	0.00043754	0.00385877	0.00523053	0	1.99641	1.00145	0.000309962	1.00176	80.8135
1209C-ol9	117	39.1617		17.723	42.0005	0.13428	0.219349	0.283939	0.014588		99.5368	1.60205	0.379232	0.00584282	0.000295127	0.00368113	0.00475371	0	1.99586	1.00201	-1.77917e-05	1.00199	80.8593
1209C-ol9	118.071	39.4519	0.026172	18.0736	42.0543	0.12759	0.266416	0.277486	0.000747		100.278	1.59378	0.384246	0.00567329	1.50152e-05	0.00347523	0.0057366	0	1.99293	1.00294	0.000784152	1.00373	80.5743
1209C-ol9	119.02	39.1082	0.018826	17.9072	42.163	0.125596	0.253429	0.279843	0.014181		99.8703	1.60477	0.382343	0.00574605	0.000286272	0.00343561	0.00548039	0	2.00206	0.998475	0.000566477	0.999042	80.7588
1209C-ol9	120.01	39.2829	0.002059	17.7454	42.1218	0.12592	0.257149	0.268129			99.8011	1.6022	0.378653	0.0055021	-4.51907e-05	0.00344233	0.00555738	0	1.99531	1.00231	6.1917e-05	1.00237	80.8844
1209C-ol9	120.985	39.2547	0.022052	17.8662	42.0244	0.113595	0.226875	0.288833	0.011569		99.8082	1.59922	0.381403	0.00592964	0.000233504	0.0031068	0.00490533	0	1.9948	1.00205	0.000663435	1.00271	80.7433
1209C-ol9	122.063	39.333	0.02469	17.8353	42.1306	0.124667	0.256939	0.256974			99.9588	1.60032	0.380046	0.00526592	-6.76925e-05	0.00340337	0.00554517	0	1.99451	1.0022	0.000741438	1.00295	80.8093
1209C-ol9	123.062	39.2862	0.012951	17.9069	42.0747	0.127487	0.238454	0.278161	0.013078		99.9379	1.59936	0.381848	0.00570422	0.000263668	0.00348288	0.00514997	0	1.99581	1.00174	0.000389199	1.00213	80.7265
1209C-ol9	124	39.2164	0.012059	17.6011	42.0599	0.143348	0.268542	0.258214	0.027292		99.5869	1.60263	0.376228	0.00530788	0.000551561	0.0039256	0.00581372	0	1.99446	1.00236	0.000363263	1.00272	80.9876
1209C-ol9	124.99	39.18	0.01383	17.913	42.286	0.13252	0.250063	0.266688	0.01008		100.052	1.60625	0.381707	0.00546505	0.00020308	0.0036178	0.00539685	0	2.00264	0.998319	0.000415319	0.998735	80.799
1209C-ol9	126.067	39.1884	0.025586	17.8568	42.0394	0.130069	0.270881	0.210766	0.031735		99.7536	1.60077	0.381436	0.0043296	0.000640918	0.00355954	0.00586038	0	1.99659	1.00096	0.000770226	1.00174	80.757
1209C-ol9	127.043	39.2858	0.002646	17.8827	42.1293	0.12694	0.267752	0.260006	0.038064		99.9932	1.6006	0.381134	0.00532915	0.000767018	0.00346614	0.00577973	0	1.99708	1.00121	7.94755e-05	1.00129	80.7677
1209C-ol9	128.004	39.1283	0.020287	17.9543	42.0739	0.127854	0.236108	0.264251	0.013053		99.8181	1.60216	0.383537	0.00542856	0.00026363	0.00349909	0.00510833	0	2	0.999478	0.000610738	1.00009	80.685
1209C-ol9	128.98	39.3704	0.001764	17.7504	41.9679	0.132231	0.259127	0.249792	0.020179		99.7518	1.59666	0.378833	0.00512682	0.000407179	0.00361556	0.00560121	0	1.99024	1.00474	5.30563e-05	1.00479	80.8233
1209C-ol9	130.057	39.19	0.019997	17.8417	42.0834	0.13654	0.253529	0.258043	0.025757		99.809	1.60173	0.380944	0.00529842	0.000519956	0.00373497	0.00548255	0	1.99771	1.00056	0.000601712	1.00116	80.7864
1209C-ol9	131.047	39.0604	0.002643	17.4299	41.7103	0.187393	0.261891	0.260511	0.007475		98.9205	1.59926	0.3749	0.00538861	0.000152012	0.00516388	0.0057052	0	1.99057	1.00462	8.01155e-05	1.0047	81.0096
1209C-ol9	131.986	38.8132		17.4006	41.7993	0.246581	0.255795	0.268219	0.017582		98.7848	1.60622	0.375099	0.00556033	0.00035834	0.00680994	0.00558474	0	1.99963	1.00047	-0.000500653	0.99997	81.0682
1209C-ol9	132.986	39.0162	0.012059	17.6432	42.0154	0.147855	0.25506	0.257306	0.007097		99.3542	1.60569	0.378247	0.0053049	0.000143853	0.00406103	0.00553822	0	1.99898	1.0002	0.000364341	1.00056	80.9345
1209C-ol9	134.061	39.1281	0.024111	17.7073	42.0534	0.186282	0.271824	0.250678	0.028385		99.6501	1.60272	0.378576	0.00515403	0.000573768	0.0051024	0.00588598	0	1.99801	1.00031	0.000726465	1.00103	80.8925
1209C-ol9	135.037	38.5936		17.6315	41.315	0.146665	0.235737	0.275836	0.001493		98.1984	1.59872	0.382736	0.00575825	3.06419e-05	0.00407886	0.00518284	0	1.99651	1.00177	-4.49703e-05	1.00173	80.6841
1209C-ol9	136.027	39.2632	0.004115	17.4701	41.6697	0.134642	0.222783	0.242321	0.012346		99.0192	1.5948	0.375083	0.00500325	0.000250613	0.00370352	0.00484444	0	1.98369	1.008	0.000124509	1.00813	80.9591
1209C-ol9	136.967	39.3296	0.00382	17.7162	42.0205	0.138829	0.26238	0.275558	0.014562		99.7614	1.5987	0.378113	0.0056558	0.000293845	0.00379607	0.00567168	0	1.99223	1.00372	0.000114898	1.00384	80.8726
1209C-ol9	138.048	39.3635	0.005	17.603	42.0735	0.125977	0.247397	0.249377	0.027673		99.6954	1.60049	0.375644	0.00511771	0.000558331	0.00344416	0.00534705	0	1.9906	1.00445	0.000150369	1.0046	80.991
1209C-ol9	139.041	39.2156	0.025308	17.6662	42.2376	0.134165	0.23693	0.285459	0.008221		99.8095	1.60629	0.376888	0.00585656	0.000165821	0.003667	0.0051194	0	1.99798	1.0004	0.000760897	1.00116	80.9957
1209C-ol9	140.017	39.2322	0.008543	17.9767	42.3715	0.132268	0.264128	0.267462			100.226	1.607	0.382469	0.0054724	-0.000541511	0.00360532	0.00569155	0	2.00369	0.998097	0.000256151	0.998353	80.7753
1209C-ol9	140.972	39.2794	0.000294	17.3811	42.2382	0.133258	0.233567	0.281699	0.02432		99.5718	1.60776	0.371142	0.00578466	0.00049099	0.00364551	0.00505131	0	1.99388	1.00293	8.84725e-06	1.00294	81.2451
1209C-ol9	142.049	39.2824	0.013236	17.8106	42.2881	0.131207	0.247643	0.259591	0.007844		100.041	1.60521	0.37926	0.00531591	0.000157922	0.00357946	0.0053409	0	1.99886	1.00023	0.000397204	1.00063	80.8886
1209C-ol9	143.025	39.1804	0.006476	17.6512	42.2047	0.129217	0.230071	0.294695	0.019443		99.7162	1.60663	0.376942	0.00605206	0.000392564	0.00353527	0.00497614	0	1.99853	1.00049	0.000194897	1.00069	80.9968
1209C-ol9	144.024	39.1268	0.0162	17.7878	42.3697	0.147763	0.229545	0.295687	0.011958		99.9855	1.61002	0.379178	0.00606154	0.000241005	0.00403542	0.00495585	0	2.00449	0.99733	0.00048667	0.997817	80.9381
1209C-ol9	144.998	39.1551	0.005004	17.3383	42.218	0.130607	0.23905	0.295776	0.031068		99.4129	1.60992	0.370903	0.0060848	0.000628366	0.0035795	0.00517931	0	1.9963	1.00158	0.000150858	1.00173	81.2754
1209C-ol9	146.04	39.193	0.014715	17.5843	42.1317	0.144726	0.270564	0.302593	0.012716		99.6543	1.60463	0.375695	0.00621726	0.000256866	0.0039615	0.00585478	0	1.99661	1.0013	0.000443067	1.00174	81.0286
1209C-ol9	147.034	39.1129	0.029772	17.8417	42.226	0.143295	0.244569	0.297239	0.008602		99.9041	1.60627	0.380734	0.00609987	0.000173553	0.00391759	0.00528587	0	2.00249	0.998043	0.000895348	0.998938	80.8388
1209C-ol9	148.01	39.1163	0.016803	17.4974	42.3676	0.136465	0.259026	0.286102	0.001124		99.6808	1.61275	0.373639	0.00587529	2.2693e-05	0.00373338	0.00560211	0	2.00162	0.998804	0.000505666	0.99931	81.19
1209C-ol9	149.009	39.5482	0.007659	17.6577	42.3155	0.123861	0.280884	0.288264	0.019851		100.242	1.60123	0.37483	0.00588464	0.000398408	0.0033685	0.00603888	0	1.99175	1.00385	0.000229124	1.00408	81.0315
1209C-ol9	150.085	39.1867	0.022082	17.5256	42.3504	0.138429	0.247399	0.293707	0.026931		99.7912	1.61028	0.373819	0.00602465	0.000543109	0.00378284	0.00534461	0	1.99979	0.999472	0.000663781	1.00014	81.1592
1209C-ol9	151.021	39.1938	0.001769	17.5675	42.4432	0.136842	0.213524	0.316178	0.034073		99.9069	1.61228	0.37436	0.00647948	0.000686492	0.00373595	0.00460846	0	2.00215	0.998712	5.31258e-05	0.998765	81.1562
1209C-ol10	1.99664	39.4101	0.739714	24.6263	36.3882	0.264956	0.373423	0.098623	0.028019		101.929	1.39378	0.529149	0.00203792	0.000569216	0.00729381	0.00812661	0	1.94095	1.01258	0.0223996	1.03498	72.4821
1209C-ol10	3.05188	38.3708	0.028458	23.7119	37.3554	0.184065	0.36235	0.10803	0.042282		100.163	1.45637	0.518596	0.00227215	0.000874308	0.00515747	0.0080264	0	1.99129	1.00348	0.000877134	1.00435	73.7415
1209C-ol10	3.98108	38.6098	0.022017	23.1571	37.995	0.166068	0.305937	0.110404	0.044968		100.411	1.47269	0.503519	0.00230858	0.000924445	0.00462615	0.00673741	0	1.99081	1.00386	0.000674665	1.00453	74.521
1209C-ol10	5.04491	38.3728	0.0238	22.4874	38.5292	0.145976	0.340348	0.151511	0.024909		100.076	1.49551	0.48965	0.00317263	0.000512801	0.00407221	0.00750584	0	2.00043	0.99911	0.000730334	0.999841	75.3346
1209C-ol10	5.9531	38.7534	0.01028	21.5358	38.9742	0.159791	0.333157	0.159082	0.029077		99.9548	1.50666	0.46703	0.00331768	0.000596183	0.00443955	0.0073175	0	1.98936	1.00493	0.000314178	1.00525	76.3372
1209C-ol10	7.02268	38.789	0.014681	20.6206	39.5266	0.155505	0.312201	0.173309	0.030267		99.6222	1.52675	0.446813	0.0036114	0.000620069	0.0043169	0.00685155	0	1.98897	1.00503	0.000448311	1.00547	77.3601
1209C-ol10	8.00591	39.0994	0.012042	20.0977	40.1119	0.165628	0.269266	0.178791	0.023692		99.9584	1.53917	0.432618	0.00370112	0.000482176	0.00456766	0.00587042	0	1.98641	1.0064	0.000365305	1.00677	78.0596
1209C-ol10	9.00372	39.2698	0.023234	19.8875	40.3979	0.150799	0.280535	0.207829	0.029314		100.247	1.54383	0.426351	0.00428473	0.000594167	0.00414179	0.00609122	0	1.9853	1.00668	0.000701956	1.00738	78.3598
1209C-ol10	10.0032	39.1532	0.016469	19.3992	40.7339	0.148107	0.287898	0.215892	0.03566		99.9903	1.55803	0.416244	0.00445482	0.000723422	0.00407138	0.00625651	0	1.98978	1.00456	0.000498	1.00506	78.9166
1209C-ol10	10.9949	39.42	0.005	19.1059	41.1516	0.151685	0.264479	0.195647	0.017865		100.312	1.56559	0.407761	0.00401551	0.000360485	0.00414746	0.00571687	0	1.98759	1.006	0.000150386	1.00615	79.3367
1209C-ol10	11.9916	39.3742	0.012065	19.0828	41.4236	0.145736	0.24816	0.193069	0.017869		100.497	1.57308	0.406529	0.00395541	0.000359911	0.00397758	0.0053544	0	1.99326	1.00301	0.000362222	1.00337	79.4642
1209C-ol10	12.9985	39.173	0.027379	18.9142	41.4628	0.146321	0.281254	0.184161	0.033884		100.223	1.57877	0.404011	0.00378297	0.000684299	0.00400419	0.00608462	0	1.99734	1.00054	0.000824179	1.00137	79.624
1209C-ol10	13.9791	39.3122	0.010878	18.7257	41.5052	0.151201	0.249014	0.192414	0.010053		100.157	1.57926	0.399701	0.0039497	0.00020288	0.0041348	0.00538333	0	1.99263	1.00339	0.000327224	1.00371	79.8025
1209C-ol10	15.0516	39.2832	0.024136	18.58	41.6467	0.147926	0.286336	0.182685	0.044749		100.196	1.58347	0.396298	0.00374722	0.000902413	0.00404225	0.0061856	0	1.99465	1.00191	0.000725504	1.00263	79.9827
1209C-ol10	15.9663	39.2674	0.010294	18.3565	41.4183	0.130324	0.258169	0.218582	0.026856		99.6864	1.58103	0.393081	0.00450128	0.000543726	0.00357535	0.0055992	0	1.98833	1.00547	0.000310653	1.00578	80.0882
1209C-ol10	17.0359	39.335	0.022961	18.5732	41.5924	0.138585	0.297251	0.211779	0.024618		100.196	1.58127	0.396118	0.00434361	0.000496406	0.00378666	0.00642083	0	1.99244	1.00314	0.000690125	1.00383	79.9676
1209C-ol10	17.9441	39.2909	0.009422	18.6025	41.7076	0.128787	0.269033	0.211218	0.048474		100.268	1.58487	0.396547	0.00432996	0.000976964	0.00351721	0.00580843	0	1.99605	1.00152	0.000283051	1.0018	79.9867
1209C-ol10	19.0079	39.1812	0.025318	18.2117	41.6925	0.147046	0.244973	0.206181	0.031737		99.7407	1.59002	0.38962	0.00424199	0.000641953	0.00403039	0.0053081	0	1.99387	1.00233	0.000763342	1.0031	80.3187
1209C-ol10	20.0046	39.2311	0.025007	18.1927	41.5635	0.142035	0.250829	0.22116	0.017172		99.6435	1.58627	0.389499	0.0045535	0.000347597	0.00389589	0.00543897	0	1.99	1.00435	0.000754518	1.0051	80.2862
1209C-ol10	20.9963	39.2805	0.011483	18.3902	41.7536	0.133423	0.239467	0.246923	0.043658		100.099	1.58786	0.39233	0.00506589	0.000880592	0.00364668	0.00517416	0	1.99496	1.00204	0.000345238	1.00239	80.1873
1209C-ol10	21.9931	39.257	0.030001	18.4783	41.81	0.136113	0.247536	0.233116	0.02012		100.212	1.58885	0.393922	0.00477915	0.00040553	0.0037175	0.00534462	0	1.99702	1.00071	0.000901328	1.00161	80.1328
1209C-ol10	22.9939	39.249	0.010887	18.095	41.6361	0.142433	0.261215	0.247162	0.026142		99.6679	1.58824	0.387214	0.00508632	0.000528904	0.00390486	0.00566135	0	1.99064	1.0043	0.000328321	1.00463	80.3988
1209C-ol10	23.9771	39.4401		18.2672	41.8165	0.14073	0.249393	0.258421	0.023899		100.187	1.58747	0.389023	0.0052925	0.000481204	0.00383965	0.00537919	0	1.99148	1.00435	-0.000282717	1.00407	80.3175
1209C-ol10	24.9901	39.2491	0.015571	18.1365	41.547	0.142825	0.25251	0.214531	0.015664		99.5737	1.58622	0.388438	0.00441863	0.000317188	0.003919	0.00547743	0	1.98879	1.00518	0.000469984	1.00565	80.3288
1209C-ol10	25.9734	39.298	0.010291	18.0135	41.6736	0.136261	0.247806	0.227193	0.030245		99.6369	1.58911	0.385333	0.00467372	0.000611699	0.00373432	0.00536883	0	1.98883	1.0052	0.000310237	1.00551	80.4839
1209C-ol10	27.0344	39.3785	0.012938	18.2097	41.7047	0.132211	0.259102	0.226401	0.019777		99.9433	1.58656	0.388615	0.00464648	0.000399046	0.00361482	0.00560037	0	1.98943	1.00489	0.000389119	1.00528	80.325
1209C-ol10	27.9665	39.3377	0.005592	18.202	41.7003	0.134603	0.261741	0.262495	0.024645		99.9291	1.58708	0.388619	0.00538959	0.000497485	0.00368181	0.00565987	0	1.99093	1.00429	0.000168256	1.00445	80.33
1209C-ol10	29.0217	39.31	0.030944	18.4158	42.0272	0.132724	0.282605	0.203713	0.037715		100.441	1.59302	0.391585	0.00416567	0.000758222	0.00361566	0.00608619	0	1.99923	0.9995	0.00092728	1.00043	80.2688
1209C-ol10	30.0228	39.2792	0.02296	18.3942	41.8775	0.126658	0.266009	0.231265	0.045877		100.244	1.59043	0.391888	0.00473827	0.000924106	0.00345713	0.00573993	0	1.99718	1.00066	0.000689368	1.00135	80.2309
1209C-ol10	31.006	39.1694	0.027965	18.1967	41.8391	0.134345	0.249778	0.238171	0.030233		99.8857	1.59356	0.388798	0.00489385	0.000610744	0.00367752	0.00540525	0	1.99695	1.00074	0.000842064	1.00158	80.3871
1209C-ol10	32.0027	39.3278	0.019994	18.1826	41.6579	0.142162	0.257637	0.205778	0.0306		99.8245	1.58656	0.388472	0.00422797	0.000618117	0.00389125	0.00557496	0	1.98934	1.00472	0.000602007	1.00533	80.3308
1209C-ol10	33.0036	39.5782	0.002647	18.2781	41.8805	0.142989	0.290337	0.224469	0.051527		100.449	1.58541	0.388156	0.00458418	0.00103456	0.00389028	0.00624464	0	1.98932	1.00502	7.92188e-05	1.0051	80.3323
1209C-ol10	33.9868	39.3105	0.025914	18.6751	41.776	0.131079	0.252221	0.238468	0.02796		100.437	1.58528	0.397545	0.00488184	0.000562739	0.00357486	0.00543795	0	1.99728	1.00064	0.000777422	1.00141	79.9505
1209C-ol10	34.9938	39.1168	0.013825	17.9726	41.6647	0.136072	0.235974	0.202751	0.02838		99.3711	1.59321	0.385532	0.00418256	0.000575584	0.00373956	0.00512677	0	1.99236	1.00336	0.00041794	1.00378	80.5163
1209C-ol10	36.0576	39.2677	0.011191	18.2584	41.911	0.141874	0.239025	0.246695	0.040327		100.116	1.5928	0.389263	0.0050579	0.000812872	0.00387512	0.00516123	0	1.99697	1.00106	0.000336238	1.00139	80.3608
1209C-ol10	36.9789	39.2974	0.025319	18.2101	41.8422	0.137487	0.226218	0.217916	0.030251		99.9869	1.5913	0.388503	0.00447096	0.000610194	0.00375791	0.00488809	0	1.99353	1.00251	0.00076125	1.00327	80.3766
1209C-ol10	38.0486	39.3718	0.000294	18.496	41.8141	0.129165	0.250254	0.229275	0.045876		100.337	1.58678	0.393747	0.00469381	0.00092336	0.00352279	0.00539573	0	1.99506	1.00223	8.82033e-06	1.00224	80.1191
1209C-ol10	38.9633	39.3987	0.005589	18.305	41.7619	0.127826	0.256174	0.227973	0.042912		100.126	1.58657	0.390116	0.00467237	0.000864667	0.00349016	0.00552954	0	1.99124	1.00404	0.000167864	1.00421	80.2641
1209C-ol10	40.0243	39.0744	0.018241	17.9787	41.6799	0.132803	0.275928	0.22591	0.039576		99.4255	1.59366	0.385631	0.00465992	0.000802586	0.00364942	0.00599431	0	1.99439	1.00219	0.000551392	1.00274	80.5167
1209C-ol10	41.0237	39.3226	0.015605	17.9104	41.7653	0.134726	0.263474	0.232598	0.028799		99.6735	1.59135	0.382826	0.00478114	0.000581995	0.00368935	0.00570379	0	1.98893	1.00504	0.000470065	1.00551	80.6083
1209C-ol10	42.0094	39.1641	0.015307	18.1342	41.84	0.140859	0.261644	0.234105	0.037328		99.8275	1.59422	0.387616	0.0048122	0.000754369	0.00385736	0.00566427	0	1.99693	1.001	0.000461096	1.00146	80.4416
1209C-ol10	43.0061	39.3275	0.020894	18.0764	41.9808	0.145673	0.241956	0.206111	0.058642		100.058	1.5946	0.385176	0.00422355	0.00118141	0.00397675	0.00522171	0	1.99438	1.00204	0.000627432	1.00267	80.5445
1209C-ol10	44.007	39.2891	0.02328	18.0849	42.1579	0.136776	0.254467	0.250109	0.040369		100.237	1.59915	0.384834	0.00511819	0.000812178	0.0037288	0.00548426	0	1.99913	0.999707	0.000698134	1.00041	80.603
1209C-ol10	44.9875	39.3329	0.022349	18.0529	41.8608	0.132973	0.233928	0.222557	0.057118		99.9155	1.59201	0.385151	0.0045662	0.00115214	0.00363455	0.00505471	0	1.99157	1.00342	0.000671956	1.00409	80.52
1209C-ol10	46.06	39.2235	0.025296	17.9389	41.8501	0.116146	0.261571	0.251842	0.029869		99.6972	1.59494	0.383522	0.00517788	0.000603756	0.00318127	0.00566388	0	1.99309	1.00273	0.000762158	1.00349	80.6152
1209C-ol10	46.9747	39.3892	0.015017	17.9968	42.0635	0.122013	0.254938	0.236307	0.03701		100.115	1.59618	0.383104	0.00483757	0.00074488	0.00332759	0.00549649	0	1.99369	1.00263	0.000450508	1.00308	80.6443
1209C-ol10	48.0443	39.2809	0.014702	17.755	41.8193	0.13129	0.285323	0.257733	0.02952		99.5738	1.59441	0.379743	0.00530114	0.000596941	0.00359752	0.00618067	0	1.98983	1.0046	0.000443143	1.00505	80.7643
1209C-ol10	48.9657	39.3194	0.019418	18.0772	42.115	0.130641	0.23039	0.274679	0.065315		100.232	1.59747	0.384656	0.00562078	0.00131401	0.00356142	0.00496517	0	1.99759	1.00044	0.000582296	1.00102	80.5938
1209C-ol10	50.0295	39.3113	0.013534	18.1558	42.0686	0.120289	0.279188	0.269305	0.063797		100.282	1.59577	0.386343	0.00551102	0.00128352	0.00327933	0.00601706	0	1.9982	1.00027	0.000405866	1.00068	80.5085
1209C-ol10	50.9587	39.253	0.011176	17.7712	41.8787	0.133009	0.249279	0.264098	0.068377		99.6288	1.59604	0.379938	0.00542988	0.00138214	0.00364317	0.00539773	0	1.99183	1.00349	0.000336729	1.00382	80.7721
1209C-ol10	52.014	39.3309	0.015606	17.9494	41.9725	0.139634	0.256394	0.284465	0.031403		99.9803	1.59515	0.382676	0.0058323	0.000632992	0.00381395	0.00553629	0	1.99364	1.00267	0.00046889	1.00314	80.6517
1209C-ol10	53.0107	39.4949	0.019721	17.8851	42.1738	0.129468	0.283555	0.260728	0.047864		100.295	1.59675	0.379867	0.00532546	0.000961158	0.00352293	0.00609968	0	1.99253	1.00305	0.000590292	1.00364	80.782
1209C-ol10	54.0056	39.2192	0.015887	18.1387	41.9798	0.131958	0.251078	0.26422	0.051109		100.052	1.59603	0.386858	0.00541927	0.0010306	0.00360565	0.00542355	0	1.99836	1.0002	0.000477514	1.00068	80.4901
1209C-ol10	54.9861	39.2382	0.019727	17.7975	42.0529	0.152262	0.27764	0.250277	0.040016		99.8285	1.59995	0.379851	0.00513695	0.000807485	0.0041634	0.00600159	0	1.99591	1.0014	0.000593355	1.00199	80.8136
1209C-ol10	55.9961	39.4331	0.012065	17.8959	42.0721	0.133459	0.232108	0.276961	0.042985		100.099	1.59606	0.38085	0.00566824	0.000864895	0.00363873	0.00500288	0	1.99208	1.00347	0.000361848	1.00383	80.7351
1209C-ol10	56.9794	39.3365	0.007644	17.6593	41.9144	0.137834	0.221699	0.247326	0.040004		99.5647	1.59684	0.377412	0.00508326	0.000808337	0.003774	0.00479884	0	1.98871	1.00527	0.00023023	1.0055	80.8832
1209C-ol10	58.0403	39.3685	0.010301	17.987	42.1305	0.136079	0.277435	0.266171	0.040717		100.217	1.59766	0.382641	0.00544531	0.000818944	0.00370873	0.00597755	0	1.99625	1.00144	0.000308823	1.00175	80.6776
1209C-ol10	58.9724	39.3516	0.024403	17.7424	41.8591	0.13972	0.226081	0.29823	0.06615		99.7077	1.59346	0.378887	0.00612461	0.00133559	0.00382259	0.0048898	0	1.98852	1.00485	0.000734411	1.00559	80.7901
1209C-ol10	60.0277	39.2262	0.011465	17.893	41.9719	0.123528	0.25698	0.222156	0.034708		99.7399	1.59846	0.382272	0.00456433	0.000701076	0.00338109	0.00556056	0	1.99494	1.0021	0.000345193	1.00244	80.7005
1209C-ol10	60.9635	39.14	0.005298	17.932	42.1108	0.129351	0.264065	0.228686	0.047432		99.8576	1.60284	0.382888	0.00469582	0.000957547	0.00353846	0.00571062	0	2.00063	0.999326	0.000159424	0.999485	80.718
1209C-ol10	62.0187	39.3555	0.015572	17.7998	41.9578	0.123512	0.256416	0.292831	0.034716		99.8361	1.59565	0.379739	0.00600782	0.000700239	0.00337584	0.00554045	0	1.99101	1.00397	0.00046818	1.00444	80.7765
1209C-ol10	62.9479	39.3343		17.9473	41.9791	0.1171	0.287732	0.253118	0.051907		99.9623	1.59566	0.382694	0.00519045	0.00104646	0.00319898	0.00621399	0	1.994	1.00292	-0.000247616	1.00268	80.6559
1209C-ol10	64.0117	39.4251	0.010593	18.0788	42.0476	0.131475	0.24828	0.275325	0.039585		100.257	1.59407	0.384488	0.00563103	0.000795957	0.00358227	0.00534791	0	1.99392	1.0026	0.00031749	1.00292	80.5673
1209C-ol10	64.995	39.4053	0.01266	18.0108	42.008	0.133498	0.243548	0.264583	0.060183		100.139	1.59397	0.383378	0.00541608	0.00121119	0.00364058	0.00525059	0	1.99287	1.00298	0.000379775	1.00336	80.6115
1209C-ol10	65.996	39.2103	0.021494	17.8833	42.0602	0.125785	0.254312	0.272871	0.052695		99.881	1.60007	0.381646	0.00560016	0.00106323	0.0034391	0.0054968	0	1.99731	1.00059	0.000646441	1.00124	80.7416
1209C-ol10	66.9792	39.3862	0.024425	17.975	42.0569	0.125016	0.258766	0.230327	0.057919		100.115	1.59583	0.382618	0.00471488	0.00116564	0.00340929	0.0055787	0	1.99332	1.0025	0.000732705	1.00323	80.6608
1209C-ol10	67.977	39.3659	0.011178	17.8911	41.9545	0.138203	0.246871	0.236388	0.059786		99.9039	1.59475	0.381501	0.00484745	0.00120533	0.00377553	0.00533161	0	1.99141	1.00374	0.000335909	1.00408	80.6957
1209C-ol10	69.0495	39.2977		18.152	41.8041	0.119016	0.22357	0.248313	0.061581		99.9025	1.59103	0.387552	0.00509841	0.00124308	0.00325547	0.00483447	0	1.99302	1.00327	-0.000114939	1.00315	80.4127
1209C-ol10	70.0327	39.1545		18.0109	42.5986	0.132521	0.229203	0.237015	0.040367		100.4	1.61339	0.38267	0.00484278	0.000810889	0.00360725	0.00493218	0	2.01025	0.994751	-0.000105996	0.994645	80.8287
1537-ol20-tr1	5.0224	40.2433	0.16898	23.3103	35.6491	0.431983	0.373532	0.088208	0.016751		100.282	1.37775	0.505376	0.0018391	0.000343363	0.0119987	0.00820209	0	1.90551	1.04329	0.00516298	1.04845	73.1629
1537-ol20-tr1	5.97487	38.0256	0.052606	24.0434	36.9942	0.279726	0.345103	0.094685	0.031175		99.8665	1.4503	0.528767	0.00200253	0.000648218	0.00788141	0.00768683	0	1.99728	0.999974	0.00163043	1.0016	73.2819
1537-ol20-tr1	6.96822	37.8594	0.034231	23.5217	37.2057	0.264703	0.378652	0.102091	0.052679		99.4192	1.46284	0.518802	0.00216546	0.00109854	0.00747987	0.00845869	0	2.00084	0.998505	0.00106402	0.999569	73.8196
1537-ol20-tr1	8.0501	37.7443	0.050633	23.4829	37.3418	0.238962	0.340043	0.107124	0.025064		99.3308	1.46935	0.518355	0.00227401	0.000523085	0.00675783	0.0076022	0	2.00486	0.996256	0.0015751	0.997831	73.9219
1537-ol20-tr1	9.04182	37.9595	0.040364	23.1379	37.425	0.235117	0.348016	0.126863	0.027283		99.3	1.47002	0.509835	0.00268826	0.000568387	0.00663731	0.00776667	0	1.99751	1.00016	0.00125343	1.00142	74.2488

## Sheet: Table S6 - pyroxene
Table S6: pyroxene analyses and formula calculation
SAMPLE	Distance	SiO2	TiO2	Al2O3	FeO	MgO	Cr2O3	MnO	NiO	CaO	BaO	Na2O	K2O	Total	Si	Ti	Al	Fe2+	Mg	Cr	Mn	Ni	Ca	Ba	Na	K	Fe3+	Mg#	En	Fs	Wo	∑(Si,Al)	∑(cat)	Mg# (Fe2+)
OPX
Un 355 PAR-1537-px1-tr1	2.02042	53.7343	0.325503	1.4586	14.233	26.9635	0.024919	0.346319		1.6267		0.076566	0.002881	98.7923	1.95388	0.00890058	0.0625082	0.416666	1.46161	0.000716438	0.0106662	0	0.0633741	0	0.00539791	0.000133643	0.0167504	0.771288	74.2286	22.5529	3.21848	2.01639	1.98422	0.778166
Un 355 PAR-1537-px1-tr1	3.03974	53.6127	0.362235	1.43362	14.1983	26.9381	0.024925	0.332327		1.70314		0.077669		98.683	1.95162	0.00991596	0.0615057	0.41277	1.46186	0.000717405	0.0102466	0	0.0664256	0	0.00548175	0	0.0201932	0.771502	74.1498	22.4809	3.36931	2.01312	1.98761	0.779812
Un 355 PAR-1537-px1-tr1	4.04789	53.5043	0.365323	1.44568	14.44	26.9124	0.036919	0.350275		1.72607		0.070128	0.012792	98.8639	1.94549	0.00998932	0.0619538	0.408705	1.45883	0.00106144	0.0107879	0	0.0672447	0	0.00494398	0.000593384	0.031554	0.768173	73.7855	22.8133	3.40114	2.00745	1.99371	0.781153
Un 355 PAR-1537-px1-tr1	5.03996	53.6391	0.339223	1.35531	14.638	26.7476		0.362557		1.63883		0.052945		98.7736	1.95454	0.00929536	0.0582045	0.428872	1.45298	0	0.0111899	0	0.0639817	0	0.00374053	0	0.0178617	0.764841	73.5729	23.1874	3.23977	2.01275	1.98792	0.772101
Un 355 PAR-1537-px1-tr1	5.947	53.467	0.375783	1.35937	15.1071	26.5222	0.011408	0.386839		1.59143		0.042829	0.011181	98.8751	1.95023	0.0103075	0.0584375	0.438023	1.44218	0.000329012	0.0119513	0	0.0621935	0	0.00302888	0.000520279	0.0237147	0.75748	72.9087	23.9471	3.14416	2.00866	1.99225	0.767034
Un 355 PAR-1537-px1-tr1	6.95046	53.6362	0.360643	1.41892	15.0793	26.5322		0.368097		1.59102		0.03434		99.0207	1.95348	0.00987749	0.0609066	0.445064	1.44057	0	0.0113553	0	0.0620849	0	0.00242491	0	0.0147958	0.758024	72.9821	23.8726	3.14533	2.01439	1.98618	0.763972
Un 355 PAR-1537-px1-tr1	7.96978	53.4353	0.36178	1.34448	14.9168	26.4412		0.387098		1.62132		0.053086	0.004473	98.5655	1.95451	0.00995111	0.0579587	0.439845	1.44179	0	0.0119927	0	0.0635384	0	0.00376473	0.00020872	0.0170959	0.759344	73.0293	23.7524	3.21834	2.01247	1.98818	0.766243
Un 355 PAR-1537-px1-tr1	8.97533	53.522	0.362834	1.39211	14.9251	26.531		0.386954		1.65524		0.054931	0.001598	98.8318	1.95196	0.00995093	0.0598365	0.435676	1.44246	0	0.0119532	0	0.0646782	0	0.00388418	7.43483e-05	0.0203049	0.759812	73.0332	23.6921	3.27473	2.01179	1.98898	0.768027
Un 355 PAR-1537-px1-tr1	9.99108	53.97	0.355227	1.36082	14.9124	26.5589		0.364156		1.67823		0.067835	0.00096	99.2685	1.95997	0.00970109	0.0582442	0.445938	1.43786	0	0.0112014	0	0.0652991	0	0.00477634	4.44759e-05	0.00723327	0.760358	73.0794	23.6018	3.31883	2.01821	1.98206	0.763278
Un 355 PAR-1537-px1-tr1	10.9945	53.5427	0.369625	1.34767	14.9054	26.4736		0.360711		1.6616		0.052739		98.714	1.95539	0.0101511	0.0580059	0.441148	1.44131	0	0.0111578	0	0.0650158	0	0.00373431	0	0.0146413	0.759744	73.0416	23.6636	3.29482	2.0134	1.98716	0.765653
Un 355 PAR-1537-px1-tr1	12.0176	53.5864	0.368334	1.32322	15.0063	26.6643		0.348387		1.60066		0.042808	0.002239	98.9426	1.95181	0.0100889	0.0568029	0.43544	1.44785	0	0.0107481	0	0.0624656	0	0.0030231	0.000104038	0.0225216	0.759703	73.1598	23.6838	3.15638	2.00862	1.99224	0.768788
Un 355 PAR-1537-px1-tr1	13.0118	53.7264	0.35334	1.30993	14.7883	26.5128	0.011147	0.386817		1.63398		0.070021	0.004158	98.7969	1.95982	0.00969255	0.0563159	0.442	1.44176	0.000321505	0.0119514	0	0.0638606	0	0.00495223	0.000193495	0.00948813	0.761528	73.2208	23.536	3.2432	2.01613	1.98422	0.765364
Un 355 PAR-1537-px1-tr1	14.0153	53.4933	0.370339	1.30566	14.9419	26.6537	0.005139	0.371189		1.65358		0.078142	0.004154	98.8771	1.94897	0.0101467	0.0560648	0.425192	1.44768	0.000148043	0.0114548	0	0.064549	0	0.00551994	0.000193076	0.0312665	0.760282	73.11	23.6302	3.25981	2.00503	1.99615	0.772974
Un 355 PAR-1537-px1-tr1	15.0208	53.3916	0.341181	1.32071	14.9504	26.6569	0.021401	0.392517		1.63632		0.072998		98.784	1.94698	0.00935603	0.0567612	0.422162	1.44914	0.000617057	0.0121237	0	0.0639316	0	0.00516112	0	0.035106	0.760141	73.0979	23.6772	3.22486	2.00374	1.99759	0.774402
Un 355 PAR-1537-px1-tr1	16.0252	53.6119	0.323563	1.30091	14.9472	26.4487		0.379508		1.65255		0.09443	0.00064	98.7594	1.95676	0.00888079	0.05596	0.4375	1.4391	0	0.0117323	0	0.0646232	0	0.00668236	2.97997e-05	0.0194796	0.758987	72.9605	23.7631	3.27632	2.01272	1.98803	0.766865
Un 355 PAR-1537-px1-tr1	17.0557	53.4981	0.332917	1.29763	14.9894	26.5152	0.012848	0.370324		1.66684		0.032113	0.006073	98.7214	1.95389	0.00914357	0.0558558	0.438346	1.44367	0.000371023	0.0114559	0	0.0652251	0	0.00227398	0.000282958	0.0202572	0.758919	72.9512	23.7529	3.29594	2.00975	1.99103	0.767087
Un 355 PAR-1537-px1-tr1	18.0592	53.4213	0.319792	1.31972	14.9435	26.5234		0.404418		1.70021		0.099608	0.010228	98.7422	1.94924	0.00877477	0.0567528	0.422577	1.44275	0	0.0124988	0	0.0664679	0	0.00704676	0.0004761	0.0347408	0.759315	72.9017	23.7397	3.3586	2.00599	1.99533	0.773457
Un 355 PAR-1537-px1-tr1	18.9662	53.6805	0.33435	1.27688	15.0698	26.4017	0.007138	0.408786		1.69168		0.068722		98.9396	1.95743	0.00916828	0.0548749	0.4436	1.4352	0.000205801	0.0126256	0	0.0660915	0	0.00485858	0	0.0165862	0.757207	72.7013	23.9507	3.34793	2.0123	1.98833	0.763892
Un 355 PAR-1537-px1-tr1	19.9697	53.6592	0.368007	1.34968	15.0805	26.4822		0.406814		1.7383		0.064621		99.1493	1.95214	0.0100679	0.0578699	0.437398	1.43626	0	0.0125357	0	0.0677564	0	0.00455811	0	0.0222714	0.757549	72.677	23.8944	3.42859	2.01001	1.99084	0.766553
Un 355 PAR-1537-px1-tr1	20.9946	53.4215	0.353371	1.33373	15.0912	26.5265		0.361964		1.73964		0.086738		98.9146	1.94679	0.00968392	0.057283	0.425402	1.4411	0	0.0111726	0	0.0679236	0	0.00612853	0	0.0358987	0.757516	72.7278	23.8443	3.4279	2.00407	1.99731	0.772086
Un 355 PAR-1537-px1-tr1	21.9867	53.6009	0.379864	1.30887	14.982	26.5065	0.006569	0.381194		1.81686		0.086714	0.009902	99.0794	1.95038	0.0103943	0.0561305	0.428295	1.43784	0.000188995	0.0117484	0	0.0708317	0	0.0061176	0.00045965	0.028703	0.75882	72.713	23.7049	3.58203	2.00651	1.99458	0.770491
Un 355 PAR-1537-px1-tr1	22.9923	53.6963	0.312319	1.18428	15.2371	26.3541	0.006851	0.381344		1.81269		0.088448		99.0734	1.95616	0.00855609	0.0508474	0.43944	1.43126	0.00019734	0.0117669	0	0.0707525	0	0.00624729	0	0.0257735	0.754696	72.3227	24.1022	3.57518	2.00701	1.99399	0.765093
Un 355 PAR-1537-px1-tr1	23.9957	53.6802	0.311113	1.02227	16.3671	25.6055	0.011068	0.512537		1.60381		0.082236	0.005742	99.2016	1.96439	0.0085615	0.0440894	0.485763	1.39688	0.000320247	0.0158864	0	0.0628819	0	0.00583472	0.000268061	0.0157863	0.735808	70.6494	26.1702	3.18036	2.00848	1.99218	0.741978
Un 355 PAR-1537-px1-tr1	25.0263	53.1861	0.303326	0.824579	18.0031	24.4701	0.014926	0.574288		1.4024		0.063032		98.8419	1.96905	0.00844474	0.0359787	0.544888	1.35053	0.000436923	0.0180084	0	0.0556275	0	0.00452443	0	0.0131162	0.707627	68.134	29.0596	2.80639	2.00503	1.99558	0.712524
Un 355 PAR-1537-px1-tr1	26.0318	53.2297	0.305917	0.829712	18.3429	24.1716	0.001687	0.593352		1.43186		0.0677	0.005086	98.9795	1.9717	0.00852132	0.0362216	0.560212	1.33476	4.94087e-05	0.0186159	0	0.0568257	0	0.00486204	0.000240336	0.00839723	0.701261	67.4526	29.6757	2.87172	2.00792	1.99248	0.704369
Un 355 PAR-1537-px1-tr1	27.0362	53.0645	0.277174	0.897154	18.3537	24.0805		0.627441		1.41284		0.07842	0.01081	98.8025	1.9692	0.00773493	0.0392381	0.557174	1.33218	0	0.0197217	0	0.0561743	0	0.00564232	0.000511762	0.0130405	0.700265	67.3399	29.8205	2.83954	2.00844	1.99218	0.705098
Un 355 PAR-1537-px1-tr1	28.0434	52.9209	0.322366	0.93326	18.4431	24.0434	0.006743	0.62007		1.44269		0.08501		98.8175	1.96419	0.00899754	0.0408239	0.554644	1.33034	0.000197885	0.0194932	0	0.0573705	0	0.00611746	0	0.0187133	0.69882	67.1699	29.9334	2.89668	2.00502	1.99588	0.705757
Un 355 PAR-1537-px1-tr1	29.0376	53.0046	0.311041	0.828406	18.353	24.1088	0.005617	0.618687		1.43738		0.047592	0.005086	98.7202	1.96913	0.00868952	0.0362709	0.55915	1.3352	0.000164994	0.0194678	0	0.0572125	0	0.00342798	0.000241042	0.0115973	0.700544	67.345	29.7693	2.88569	2.0054	1.99515	0.704833
Un 355 PAR-1537-px1-tr1	29.9599	52.8516	0.269755	0.776816	18.4436	24.2708		0.627514		1.463		0.075057		98.7781	1.96072	0.00752565	0.0339649	0.538941	1.34231	0	0.0197182	0	0.0581514	0	0.00539874	0	0.0349447	0.700507	67.3152	29.7686	2.91623	1.99468	2.00699	0.713519
Un 355 PAR-1537-px1-tr1	30.9634	52.9073	0.277129	0.781604	18.4043	24.1092	3e-06	0.627114		1.44821		0.05715	0.000319	98.6123	1.96748	0.00774987	0.034256	0.553873	1.33656	8.82102e-08	0.0197528	0	0.0577013	0	0.00412055	1.51336e-05	0.019416	0.699825	67.255	29.8415	2.90349	2.00174	1.99919	0.707013
Un 355 PAR-1537-px1-tr1	31.9689	52.9959	0.310418	0.800553	18.3532	23.9912		0.617774		1.44045		0.070517	0.002545	98.5826	1.97206	0.00868646	0.0351094	0.562954	1.33089	0	0.0194713	0	0.0574295	0	0.00508764	0.000120815	0.00860045	0.699568	67.2388	29.8597	2.90144	2.00717	1.99324	0.702745
Un 355 PAR-1537-px1-tr1	32.9733	52.7362	0.307234	0.854986	18.4131	24.0891	0.016841	0.606204		1.41643		0.110072		98.5502	1.9615	0.00859342	0.0374794	0.544393	1.3357	0.000495279	0.0190978	0	0.056446	0	0.0079378	0	0.0297784	0.699367	67.2757	29.8813	2.84302	1.99898	2.00245	0.710444
Un 355 PAR-1537-px1-tr1	34.0038	52.7386	0.312765	0.876289	18.5205	24.0157	0.028621	0.587183		1.46525		0.070537		98.6154	1.96194	0.00874968	0.0384201	0.552912	1.33187	0.000841867	0.0185019	0	0.0584019	0	0.00508765	0	0.0244537	0.697593	67.0582	30.0013	2.94047	2.00036	2.00082	0.706644
Un 355 PAR-1537-px1-tr1	35.0073	52.6547	0.270731	0.884956	18.5404	24.0163	0.009813	0.576878		1.42921		0.096376	0.010795	98.4902	1.96038	0.00757983	0.0388312	0.546415	1.33297	0.000288874	0.0181917	0	0.057011	0	0.00695693	0.000512724	0.03242	0.697232	67.0843	30.0465	2.86919	1.99922	2.00235	0.709259
Un 355 PAR-1537-px1-tr1	36.0166	52.6636	0.309827	0.906796	18.4051	24.1619		0.599968		1.43515		0.060125	0.001907	98.5444	1.95881	0.008666	0.0397508	0.544202	1.33975	0	0.0189015	0	0.0571923	0	0.00433592	9.04876e-05	0.0297209	0.700094	67.332	29.7937	2.87432	1.99856	2.00286	0.711138
Un 355 PAR-1537-px1-tr1	37.0087	53.0787	0.317847	0.944726	18.431	23.9984		0.593601		1.44603		0.069273		98.8796	1.96939	0.00886845	0.0413116	0.565086	1.32741	0	0.0186549	0	0.0574841	0	0.00498334	0	0.00715052	0.698767	67.1839	29.9067	2.90943	2.0107	1.98964	0.701407
Un 355 PAR-1537-px1-tr1	38.0142	52.8051	0.346348	0.960593	18.5345	24.0666	0.019905	0.60629		1.44829		0.042281	0.006666	98.8366	1.96033	0.00966907	0.0420289	0.555686	1.33193	0.000584277	0.0190643	0	0.0576061	0	0.00304329	0.000315701	0.0207383	0.697946	67.0988	29.9991	2.90204	2.00236	1.99863	0.705614
Un 355 PAR-1537-px1-tr1	39.0314	52.7722	0.303045	0.932709	18.4715	24.0381	0.013752	0.599863		1.45905		0.072782		98.663	1.96169	0.0084713	0.0408627	0.55171	1.3321	0.000404198	0.018887	0	0.0581105	0	0.00524558	0	0.0236518	0.698363	67.1266	29.9451	2.92828	2.00255	1.99858	0.707131
Un 355 PAR-1537-px1-tr1	40.0369	52.9028	0.293274	0.859791	18.3327	24.1602		0.579776		1.43784		0.044121	0.010166	98.6207	1.96636	0.0081974	0.0376645	0.553786	1.33874	0	0.0182529	0	0.0572604	0	0.00317962	0.000482049	0.0168756	0.701131	67.4457	29.6695	2.88478	2.00403	1.99677	0.707383
Un 355 PAR-1537-px1-tr1	41.0518	52.8659	0.302721	0.86685	18.2259	24.2946		0.585325		1.46529		0.079799	0.001907	98.6883	1.96167	0.00844715	0.0379096	0.539199	1.34391	0	0.0183964	0	0.0582549	0	0.00574105	9.02728e-05	0.0276906	0.703323	67.6198	29.4491	2.93113	1.99958	2.00173	0.713666
Un 355 PAR-1537-px1-tr1	42.0574	53.0723	0.297834	0.904192	18.2803	24.1912		0.58891		1.4611		0.104824		98.9007	1.96599	0.00829672	0.0394757	0.54776	1.33593	0	0.0184778	0	0.05799	0	0.00752869	0	0.0194698	0.701953	67.4838	29.5868	2.92934	2.00547	1.99545	0.709208
Un 355 PAR-1537-px1-tr1	43.0646	52.8813	0.287748	0.990101	18.3983	24.1146	0.001123	0.579376		1.50284		0.073826		98.8292	1.96138	0.00802582	0.0432806	0.5486	1.33337	3.29338e-05	0.0182014	0	0.0597215	0	0.005309	0	0.0231854	0.699874	67.2373	29.7511	3.01156	2.00466	1.99644	0.708497
Un 355 PAR-1537-px1-tr1	43.9853	52.8378	0.314836	1.07999	18.3548	24.2179	0.000282	0.58488		1.52856		0.045657		98.9647	1.95655	0.00876693	0.0471325	0.5441	1.33688	8.25652e-06	0.0183442	0	0.0606439	0	0.00327791	0	0.0255074	0.701227	67.333	29.6126	3.05437	2.00368	1.99753	0.710736
Un 355 PAR-1537-px1-tr1	44.9926	52.6613	0.313419	1.19462	18.374	24.0179	0.001687	0.566887		1.55611		0.064715	0.008261	98.7589	1.95475	0.00874867	0.0522617	0.545855	1.32906	4.95127e-05	0.017823	0	0.0618868	0	0.00465745	0.00039119	0.0257447	0.699263	67.1117	29.7633	3.12501	2.00701	1.99422	0.708864
Un 355 PAR-1537-px1-tr1	45.9867	52.3725	0.327466	1.30512	18.4214	23.8502		0.55874		1.59515		0.068618		98.4992	1.94996	0.00916866	0.05727	0.54557	1.32381	0	0.0176205	0	0.063633	0	0.00495341	0	0.0294296	0.697179	66.8569	29.9294	3.21369	2.00723	1.99418	0.708154
Un 355 PAR-1537-px1-tr1	46.9902	52.3463	0.346019	1.34516	18.5193	23.8329	0.007302	0.565996		1.64821		0.070202		98.6814	1.94603	0.00967345	0.0589377	0.542929	1.32084	0.000214639	0.0178223	0	0.0656501	0	0.00506009	0	0.0344956	0.695815	66.6507	30.0366	3.31275	2.00497	1.99669	0.708694
Un 355 PAR-1537-px1-tr1	48.0095	52.6627	0.354644	1.2293	18.4597	23.9677	0.010961	0.540594		1.5662		0.071682		98.8635	1.95355	0.00989308	0.0537445	0.54962	1.32543	0.000321495	0.0169855	0	0.0622482	0	0.00515556	0	0.0242041	0.697869	66.9921	29.8616	3.14625	2.00729	1.99386	0.706878
Un 355 PAR-1537-px1-tr1	49.0264	52.6974	0.325688	1.06994	18.345	24.1467	0.015459	0.564928		1.56033		0.032372	0.001272	98.7591	1.95594	0.00909044	0.0468037	0.545545	1.33609	0.00045368	0.0177601	0	0.0620499	0	0.00232959	6.02295e-05	0.0250764	0.700729	67.2577	29.6188	3.12355	2.00274	1.99845	0.710068
Un 355 PAR-1537-px1-tr1	50.0308	52.8114	0.332649	1.00881	18.2367	24.2507		0.553665		1.59111		0.069938	0.002543	98.8575	1.95659	0.00926777	0.0440489	0.537033	1.33939	0	0.0173742	0	0.0631583	0	0.00502376	0.000120192	0.029387	0.702793	67.4299	29.3904	3.17963	2.00064	2.00075	0.713799
Un 355 PAR-1537-px1-tr1	51.0343	52.8905	0.345352	1.04894	18.2877	24.2948	0.001688	0.545074		1.57472		0.031196	0.008267	99.0282	1.95674	0.00960806	0.0457364	0.542812	1.33992	4.93777e-05	0.0170804	0	0.0624192	0	0.00223769	0.000390176	0.0241392	0.70268	67.4557	29.4019	3.14237	2.00248	1.99866	0.71169
Un 355 PAR-1537-px1-tr1	52.0322	52.7124	0.362103	1.13309	18.2543	24.0682	0.010391	0.554464		1.62293		0.10375	0.003493	98.8251	1.95433	0.0100957	0.0495113	0.5384	1.33027	0.00030461	0.0174118	0	0.0644679	0	0.00745792	0.000165211	0.0289562	0.701018	67.2021	29.5411	3.25677	2.00384	1.99753	0.71188
Un 355 PAR-1537-px1-tr1	53.0516	52.3932	0.378377	1.23714	18.3346	24.0515	0.004782	0.551397		1.64973		0.021343		98.6221	1.94763	0.0105773	0.0542008	0.540671	1.33286	0.000140554	0.0173613	0	0.0657058	0	0.00153827	0	0.0307753	0.699919	67.0665	29.6274	3.30616	2.00183	1.99963	0.711416
Un 355 PAR-1537-px1-tr1	54.055	52.7592	0.364416	1.25248	18.2538	24.1303		0.540411		1.70194		0.082519	0.001272	99.0863	1.95061	0.0101318	0.0545754	0.535878	1.32998	0	0.0169232	0	0.0674177	0	0.0059152	5.9995e-05	0.0299245	0.701546	67.1665	29.4288	3.40473	2.00518	1.99623	0.712798
Un 355 PAR-1537-px1-tr1	54.9621	52.795	0.3334	1.25242	18.1848	24.0376	0.01773	0.539691		1.64378		0.07455	0.003498	98.8825	1.95636	0.0092905	0.0546966	0.545424	1.32788	0.000519478	0.016939	0	0.0652617	0	0.00535609	0.000165361	0.0190046	0.701724	67.2511	29.4437	3.30522	2.01106	1.98984	0.708843
Un 355 PAR-1537-px1-tr1	55.9664	52.3503	0.432848	1.46678	18.3884	23.9853	0.008154	0.528882		1.70754		0.068211	0.00572	98.9421	1.93957	0.0120598	0.0640482	0.533928	1.32478	0.000238869	0.0165971	0	0.0677823	0	0.00489988	0.000270358	0.0376178	0.698603	66.8842	29.6936	3.42214	2.00362	1.99817	0.712742
Un 355 PAR-1537-px1-tr1	56.997	52.0961	0.449749	1.69833	18.4505	23.8076	0.006456	0.523203		1.6906		0.052931	0.014592	98.7901	1.93417	0.0125568	0.0743133	0.538074	1.3177	0.00018952	0.016453	0	0.0672495	0	0.00381017	0.000691132	0.0365429	0.696342	66.6845	29.9122	3.40328	2.00848	1.99327	0.710054
Un 355 PAR-1537-px1-tr1	58.0004	52.0802	0.392551	1.61082	18.3395	23.9334		0.492014		1.71066		0.099197	0.004758	98.6631	1.93358	0.0109598	0.0704843	0.523906	1.32466	0	0.0154723	0	0.0680476	0	0.00714058	0.000225357	0.047793	0.698529	66.9062	29.6569	3.43695	2.00407	1.99821	0.716588
Un 355 PAR-1537-px1-tr1	59.006	52.4232	0.368867	1.34453	18.1225	24.2139		0.502311		1.65658		0.068993	1e-06	98.7009	1.9439	0.0102858	0.0587591	0.525928	1.33852	0	0.0157764	0	0.0658144	0	0.0049602	4.73049e-08	0.0378336	0.703639	67.4701	29.2125	3.31747	2.00266	1.99912	0.717918
Un 355 PAR-1537-px1-tr1	60.0132	52.6669	0.34462	1.22782	18.0824	24.3801	0.001124	0.515003		1.70146		0.065884		98.9853	1.94651	0.00957806	0.0534822	0.521698	1.34328	3.28464e-05	0.0161219	0	0.0673752	0	0.00472111	0	0.0390228	0.705504	67.5865	29.0236	3.38995	2	2.00183	0.720266
Un 355 PAR-1537-px1-tr1	61.0233	52.7114	0.319369	1.13363	17.9476	24.2802		0.516963		1.68891		0.045003		98.6431	1.95539	0.00890921	0.0495627	0.532882	1.34274	0	0.0162433	0	0.0671265	0	0.00323679	0	0.0250738	0.706446	67.6762	28.9405	3.38328	2.00495	1.99621	0.71589
Un 355 PAR-1537-px1-tr1	62.0267	52.7159	0.326346	1.18549	18.0092	24.3928	0.007017	0.483435		1.71024		0.079398	0.004753	98.9146	1.949	0.0090733	0.0516562	0.520677	1.34444	0.000205127	0.0151389	0	0.0677462	0	0.00569145	0.000224178	0.0379144	0.706473	67.6987	28.8899	3.41133	2.00065	2.00111	0.720834
Un 355 PAR-1537-px1-tr1	63.0323	52.7234	0.405339	1.28967	18.0073	24.2307	0.00787	0.513409		1.68464		0.08486	0.006346	98.9535	1.95004	0.0112739	0.0562176	0.53094	1.33603	0.000230153	0.0160838	0	0.0667583	0	0.00608536	0.00029943	0.0273164	0.705294	67.5742	29.0492	3.37653	2.00625	1.99502	0.715614
Un 355 PAR-1537-px1-tr1	64.0472	51.9783	0.386294	1.41849	18.2049	23.9859		0.486919		1.70485		0.077434	0.001269	98.2444	1.93744	0.0108278	0.0623142	0.522895	1.33282	0	0.0153727	0	0.0680849	0	0.00559606	6.03426e-05	0.046807	0.700555	67.1115	29.4602	3.42827	1.99975	2.00247	0.718225
Un 355 PAR-1537-px1-tr1	66.072	49.7549	0.308064	1.45171	15.3355	21.851	0.009886	0.409488		1.55709		0.061441	0.013346	90.7524	2.00511	0.00933599	0.0689503	0.605545	1.31276	0.00031501	0.0139775	0	0.0672317	0	0.0048007	0.000686135	-0.0926654	0.719068	68.8444	27.6298	3.52581	2.07406	1.92198	0.684333
Un 355 PAR-1537-px1-tr1	67.0802	54.0744	0.325271	1.19223	17.9783	24.5953	0.007025	0.487588		1.70711		0.052455		100.42	1.97038	0.00891296	0.0512004	0.553855	1.33605	0.000202399	0.0150487	0	0.0666468	0	0.00370587	0	-0.00628904	0.7093	67.9816	28.6273	3.39116	2.02158	1.97813	0.70694
Un 355 PAR-1537-px1-tr1	67.9811	53.1569	0.345803	1.06194	17.8124	24.4608	0.014396	0.480847		1.69451		0.100861	0	99.1285	1.96042	0.0095904	0.0461578	0.529715	1.34484	0.000419792	0.0150205	0	0.0669566	0	0.00721204	0	0.0206053	0.709619	68.0196	28.5939	3.38653	2.00658	1.99436	0.717419
Un 355 PAR-1537-px1-tr1	68.9791	53.2564	0.2787	0.955245	17.5988	24.6163		0.508889		1.71009		0.080738	0.001277	99.0064	1.96467	0.00773165	0.0415324	0.524333	1.35379	0	0.0159011	0	0.067592	0	0.00577484	6.00987e-05	0.0194978	0.713415	68.3348	28.2534	3.41182	2.0062	1.99468	0.720821
Un 355 PAR-1537-px1-tr1	69.9825	53.018	0.279943	0.885032	17.6334	24.5259	0.023987	0.496649		1.73989		0.056431	0.000956	98.6602	1.96372	0.00779728	0.038634	0.525458	1.35423	0.000702481	0.0155809	0	0.0690457	0	0.00405245	4.51721e-05	0.0217288	0.712221	68.1873	28.3361	3.47655	2.00235	1.99864	0.720454
Un 355 PAR-1537-px1-tr1	71.0019	53.3124	0.257365	0.883652	17.5676	24.7569	0.007348	0.485481		1.69789		0.049572		99.0182	1.96583	0.00713649	0.038402	0.523601	1.3609	0.000214235	0.0151627	0	0.0670789	0	0.00354404	0	0.0189927	0.714948	68.5338	28.0882	3.37805	2.00423	1.99663	0.722154
Un 355 PAR-1537-px1-tr1	72.0074	53.0516	0.301992	0.887804	17.4924	24.6828		0.485632		1.70742		0.075614		98.6853	1.96238	0.00840034	0.038704	0.517089	1.3611	0	0.0152152	0	0.0676679	0	0.00542289	0	0.0251636	0.715106	68.5266	28.0666	3.40685	2.00108	2.00006	0.724687
Un 355 PAR-1537-px1-tr1	73.0232	53.0085	0.284228	0.8833	17.5108	24.7899	0.008485	0.456172		1.72901		0.055277	0.003828	98.7295	1.95927	0.0079001	0.0384779	0.511591	1.36595	0.000247972	0.0142811	0	0.0684706	0	0.00396129	0.0001805	0.0310799	0.715673	68.5933	27.9683	3.43837	1.99775	2.00366	0.72752
Un 355 PAR-1537-px1-tr1	74.0266	53.0588	0.28157	0.863793	17.4988	24.7071	0.003109	0.487379		1.6649		0.057878	0.005736	98.6291	1.9638	0.00783688	0.0376794	0.519305	1.36324	9.09835e-05	0.0152789	0	0.0660216	0	0.00415334	0.000270835	0.023384	0.715263	68.6	28.0777	3.3223	2.00148	1.99958	0.724147
Un 355 PAR-1537-px1-tr1	75.0497	53.3723	0.273692	0.87099	17.4731	24.8182		0.493542		1.66544		0.026843		98.9941	1.96819	0.0075898	0.0378546	0.526916	1.36437	0	0.0154156	0	0.0658019	0	0.00191923	0	0.0125076	0.716658	68.7336	27.9515	3.31494	2.00604	1.99452	0.721398
Un 355 PAR-1537-px1-tr1	76.0439	53.1833	0.306442	0.893914	17.6631	25.0641	0.004797	0.472678		1.66061		0.039682	0.002866	99.2915	1.95406	0.00846696	0.038709	0.505437	1.37285	0.000139359	0.01471	0	0.0653714	0	0.00282683	0.000134337	0.0390667	0.716013	68.7307	27.9965	3.27276	1.99277	2.00901	0.730906
Un 355 PAR-1537-px1-tr1	77.0473	52.9822	0.296193	0.939015	17.5242	24.8064	0.002259	0.490167		1.64303		0.061968	0.001911	98.7473	1.95782	0.00823066	0.0408949	0.511499	1.36652	6.60026e-05	0.0153417	0	0.0650498	0	0.0044397	9.00864e-05	0.0314726	0.715646	68.6734	28.0576	3.26903	1.99871	2.00271	0.727639
Un 355 PAR-1537-px1-tr1	78.0529	52.9318	0.313377	0.919086	17.5606	24.7571	0.011847	0.506065		1.62261		0.063895		98.6864	1.95783	0.00871651	0.0400653	0.513521	1.36511	0.000346472	0.0158544	0	0.0643029	0	0.00458215	0	0.0310814	0.714825	68.603	28.1655	3.23151	1.99789	2.00352	0.726652
Un 144 PAR-1537-opx2	1.00111	53.9691	0.311864	1.66954	17.9122	24.5737		0.430542		1.49819		0.08853	0.013583	100.467	1.96352	0.00853243	0.0715882	0.553414	1.33282	0	0.0132676	0	0.0584003	0	0.00624489	0.000630437	-0.00881562	0.709922	68.3818	28.6219	2.9963	2.03511	1.96449	0.706604
Un 144 PAR-1537-opx2	2.00054	53.4345	0.281753	1.41177	17.8601	25.5065		0.438834		1.43882		0.015869		100.388	1.93929	0.00768964	0.0603863	0.497418	1.38001	0	0.0134898	0	0.0559481	0	0.00111664	0	0.0467798	0.717183	69.2204	27.9733	2.80632	1.99967	2.00245	0.735053
Un 144 PAR-1537-opx2	3.04697	54.037	0.330844	1.38331	17.8675	25.3158		0.417343		1.44155		0.030812	0.010327	100.834	1.95486	0.00900048	0.0589792	0.525346	1.3653	0	0.012788	0	0.0558744	0	0.00216117	0.000476601	0.015934	0.716099	69.1206	28.0507	2.82874	2.01384	1.98688	0.722134
Un 144 PAR-1537-opx2	3.9707	53.7731	0.318066	1.59415	17.9251	25.1291		0.388255		1.48432		0.001575		100.614	1.95068	0.0086767	0.068156	0.531149	1.35896	0	0.0119295	0	0.0576907	0	0.000110776	0	0.0132507	0.71398	68.8786	28.1974	2.92404	2.01883	1.98177	0.718986
Un 144 PAR-1537-opx2	4.98541	53.5257	0.300828	1.63773	17.865	25.1522	0.023787	0.425162		1.54155		0.016015	0.007362	100.495	1.94304	0.00821212	0.0700675	0.515415	1.36115	0.00068275	0.0130725	0	0.0599564	0	0.00112717	0.000340935	0.028212	0.714598	68.8212	28.1473	3.03146	2.01311	1.98817	0.725341
Un 144 PAR-1537-opx2	6.03184	53.8513	0.310461	1.66265	17.9631	25.1642		0.406947		1.57671		0.020485		100.956	1.94665	0.00843948	0.0708348	0.523537	1.35608	0	0.0124599	0	0.0610663	0	0.00143573	0	0.0204256	0.71371	68.7121	28.1937	3.09421	2.01748	1.98344	0.721466
Un 144 PAR-1537-opx2	6.95557	53.742	0.313475	1.60596	17.8937	25.1959		0.424748		1.4893		0.024583	0.005976	100.696	1.94705	0.00854053	0.0685731	0.520918	1.36083	0	0.0130341	0	0.0578103	0	0.00172681	0.000276205	0.02224	0.714727	68.9087	28.164	2.92735	2.01563	1.98538	0.723174
Un 144 PAR-1537-opx2	8.03285	53.7221	0.305671	1.43335	18.012	25.2515		0.417067		1.45701		0.00929	0.005406	100.613	1.94843	0.00833688	0.0612688	0.521416	1.36531	0	0.0128122	0	0.0566178	0	0.000653269	0.000250129	0.0260986	0.713766	68.8765	28.2672	2.85624	2.0097	1.99149	0.723639
Un 144 PAR-1537-opx2	8.94915	54.0098	0.289149	1.28239	18.2729	25.043	0.003035	0.470408		1.39452		0.02346		100.789	1.95876	0.00788584	0.054813	0.541373	1.35396	8.70302e-05	0.0144501	0	0.0541866	0	0.00164961	0	0.0134571	0.709329	68.4708	28.7889	2.74026	2.01357	1.98705	0.714365
Un 144 PAR-1537-opx2	10.0179	54.0166	0.249445	1.25777	18.2016	25.1337	0.00093	0.44482		1.37231		0.016659	0.005845	100.7	1.95953	0.00680482	0.053775	0.537908	1.35923	2.66753e-05	0.0136677	0	0.0533378	0	0.0011717	0.000270499	0.0149739	0.710852	68.6785	28.6264	2.69504	2.0133	1.98739	0.716463
Un 144 PAR-1537-opx2	11.0089	53.9749	0.2669	1.27792	18.4697	24.8914		0.46187		1.34639		0.025014	0.000335	100.714	1.96062	0.00729069	0.0547093	0.550361	1.34792	0	0.0142105	0	0.0524001	0	0.00176169	1.5524e-05	0.0112371	0.705895	68.2101	29.1383	2.65166	2.01533	1.98519	0.710073
Un 144 PAR-1537-opx2	11.9922	53.8578	0.265673	1.33062	18.4252	24.9974		0.435319		1.39093		0.01972	0.005781	100.728	1.95483	0.00725146	0.0569206	0.539668	1.35259	0	0.013383	0	0.0540909	0	0.00138775	0.000267682	0.0205719	0.707115	68.3021	28.9664	2.73145	2.01175	1.98921	0.714802
Un 144 PAR-1537-opx2	13.0069	53.8377	0.26191	1.35374	18.5489	24.9609		0.459233		1.36004		0.02702	0.004651	100.814	1.95316	0.0071453	0.0578816	0.540243	1.34996	0	0.0141114	0	0.0528641	0	0.00190055	0.000215255	0.0236293	0.70537	68.152	29.1792	2.66881	2.01104	1.99007	0.714188
Un 144 PAR-1537-opx2	13.9901	53.7628	0.294949	1.34176	18.5673	25.0509	-0.00917	0.483139		1.35369		0.024202	0.011391	100.881	1.94877	0.00803974	0.0573202	0.532762	1.35367	-0.000262815	0.0148332	0	0.0525721	0	0.00170088	0.00052674	0.0315591	0.705774	68.1813	29.1708	2.64795	2.00609	1.9954	0.717582
Un 144 PAR-1537-opx2	14.9881	53.7634	0.248807	1.36332	18.4745	24.894		0.451873		1.39596		0.015566	0.001274	100.609	1.95452	0.00680196	0.0584126	0.54252	1.34915	0	0.0139141	0	0.0543733	0	0.00109717	5.90853e-05	0.0200948	0.705709	68.1371	29.1169	2.74606	2.01294	1.98801	0.713206
Un 144 PAR-1537-opx2	16.0505	54.01	0.293907	1.41356	18.5105	24.9759		0.455276		1.32054		0.02138		101.001	1.95596	0.0080041	0.0603329	0.54798	1.34839	0	0.0139652	0	0.0512383	0	0.00150119	0	0.0132476	0.706105	68.2792	29.1263	2.59458	2.01629	1.98433	0.711038
Un 144 PAR-1537-opx2	16.9742	53.9193	0.263818	1.38297	18.5275	24.9071		0.474506		1.35797		0.024392	0.014303	100.872	1.95546	0.00719491	0.0591114	0.544801	1.3466	0	0.0145758	0	0.0527658	0	0.00171512	0.00066174	0.0179645	0.70526	68.1233	29.2073	2.66938	2.01457	1.98628	0.711959
Un 144 PAR-1537-opx2	18.0358	58.0015	0.311143	1.53002	19.8763	27.0894	0.001426	0.507181		1.47125		0.029861	0.013372	108.831	1.94755	0.00785646	0.0605482	0.528471	1.356	3.78592e-05	0.0144244	0	0.0529291	0	0.00194401	0.000572799	0.0311174	0.707876	68.3832	28.9476	2.66922	2.0081	1.99335	0.719565
Un 144 PAR-1537-opx2	18.9496	53.685	0.245661	1.40544	18.3083	24.9724		0.461342		1.34789		0.018464	0.017695	100.462	1.95292	0.00672024	0.0602557	0.535433	1.35426	0	0.0142148	0	0.0525344	0	0.00130227	0.000821179	0.0225923	0.708189	68.4303	28.9151	2.65455	2.01317	1.98788	0.716656
Un 144 PAR-1537-opx2	20.0294	53.7607	0.247473	1.43555	18.1733	25.048	0.002046	0.430768		1.32224		0.020337	0.001982	100.442	1.95489	0.00676709	0.0615219	0.536774	1.35781	5.88253e-05	0.0132674	0	0.051514	0	0.0014338	9.19425e-05	0.0166392	0.710441	68.715	28.678	2.60697	2.01641	1.98436	0.71668
Un 144 PAR-1537-opx2	21.0205	53.5724	0.289018	1.38661	18.1531	24.9985		0.447356		1.35605		0.023562	0.001427	100.228	1.9525	0.00792122	0.0595605	0.532947	1.35823	0	0.0138098	0	0.0529522	0	0.00166497	6.63483e-05	0.0213327	0.710182	68.6227	28.7019	2.67533	2.01206	1.98893	0.718193
Un 144 PAR-1537-opx2	22.0037	53.8135	0.281229	1.40275	18.2409	25.1632		0.460131		1.34002		0.02233		100.724	1.95128	0.00766843	0.0599465	0.530507	1.36021	0	0.0141318	0	0.0520593	0	0.00156986	0	0.0237237	0.7105	68.6755	28.6961	2.62842	2.01123	1.98987	0.719415
Un 144 PAR-1537-opx2	23.0093	53.7702	0.284616	1.40077	18.2623	25.1467		0.46086		1.38778		0.023769	0.003331	100.74	1.94955	0.00776015	0.059857	0.527659	1.3592	0	0.014153	0	0.0539104	0	0.00167089	0.000154072	0.0273445	0.710061	68.568	28.7123	2.71963	2.00941	1.99186	0.720351
Un 144 PAR-1537-opx2	24.0742	53.5924	0.27925	1.40714	18.0722	25.0867		0.428407		1.35738		0.020475	0.002464	100.246	1.95178	0.00764783	0.0603976	0.529137	1.36201	0	0.0132151	0	0.0529648	0	0.00144576	0.000114479	0.0223085	0.711807	68.8011	28.5234	2.67548	2.01218	1.98885	0.720204
Un 144 PAR-1537-opx2	24.9954	53.7745	0.277008	1.40535	18.1108	25.2013		0.445335		1.35338		0.01554		100.583	1.95168	0.00756035	0.0601134	0.528235	1.36353	0	0.0136901	0	0.0526273	0	0.00109352	0	0.0224981	0.712301	68.845	28.4978	2.65716	2.01179	1.98924	0.720772
Un 144 PAR-1537-opx2	26.057	53.7265	0.252441	1.39472	18.2653	25.187		0.447966		1.36843		0.02276	0.013514	100.679	1.94855	0.00688495	0.0596163	0.523727	1.36179	0	0.0137611	0	0.0531746	0	0.00160044	0.000625264	0.0317375	0.710281	68.632	28.6881	2.67991	2.00817	1.9933	0.722237
Un 144 PAR-1537-opx2	26.9733	53.6783	0.303237	1.36609	18.0563	25.1881		0.42517		1.37991		0.017057		100.414	1.95126	0.00828929	0.0585264	0.526424	1.36497	0	0.0130908	0	0.0537436	0	0.00120217	0	0.0235677	0.712792	68.8754	28.4127	2.71186	2.00979	1.99129	0.721674
Un 144 PAR-1537-opx2	28.0506	53.9991	0.292002	1.39255	18.174	25.2566		0.424483		1.39078		0.017724		100.947	1.95305	0.007942	0.0593598	0.530724	1.3618	0	0.0130039	0	0.0538944	0	0.00124289	0	0.0198992	0.712081	68.8013	28.4758	2.72288	2.01241	1.9885	0.719568
Un 144 PAR-1537-opx2	29.0348	53.7376	0.312112	1.44995	18.1664	24.9453		0.445418		1.35777		0.01505	0.002402	100.432	1.95542	0.00854062	0.0621827	0.542263	1.3532	0	0.0137283	0	0.0529354	0	0.0010618	0.000111504	0.0110713	0.709769	68.579	28.7383	2.68273	2.0176	1.98291	0.713915
Un 144 PAR-1537-opx2	30.0342	53.8913	0.258349	1.44154	18.1077	25.2585		0.461277		1.41447		0.016831		100.85	1.95044	0.00703135	0.0614888	0.524453	1.3628	0	0.0141404	0	0.0548487	0	0.00118105	0	0.0247468	0.712762	68.7939	28.4373	2.76875	2.01193	1.9892	0.722108
Un 144 PAR-1537-opx2	31.0421	53.8647	0.284509	1.44832	18.1142	25.2769		0.40292		1.38768		0.015913		100.795	1.95029	0.00774655	0.0618037	0.526316	1.36436	0	0.0123566	0	0.0538323	0	0.0011171	0	0.0232401	0.712863	68.9034	28.3779	2.71866	2.01209	1.98897	0.721626
Un 144 PAR-1537-opx2	31.9584	53.8088	0.305164	1.45218	17.9221	25.351		0.414244		1.40978		0.02973		100.693	1.94872	0.00831089	0.0619829	0.517948	1.36868	0	0.0127069	0	0.0547025	0	0.00208755	0	0.0260353	0.715589	69.1228	28.1146	2.76265	2.01071	1.99047	0.725464
Un 144 PAR-1537-opx2	33.02	53.7429	0.307134	1.4267	18.0372	25.2821		0.394204		1.40041		0.017689		100.608	1.94901	0.00837602	0.0609789	0.522703	1.36683	0	0.0121087	0	0.0544134	0	0.00124377	0	0.0255	0.713738	68.9777	28.2763	2.74599	2.00999	1.99118	0.72337
Un 144 PAR-1537-opx2	34.0186	53.7655	0.287635	1.47595	18.0767	25.2887	0.004498	0.405258		1.38887		0.012412		100.706	1.94807	0.0078372	0.0630272	0.523035	1.36596	0.000128862	0.0124371	0	0.0539165	0	0.000871943	0	0.0258928	0.713337	68.9447	28.334	2.72135	2.0111	1.99008	0.723115
[truncated: 296 more rows]

## Sheet: Table S7 - spinel
Table S7: Spinel analyses and formula calculation (Ferracutti et al., 2015)																					Ternary diagrams
SAMPLE	SiO2	TiO2	Al2O3	Cr2O3	Fe2O3	FeO	MnO	MgO	NiO	Total	Si	Ti	Al	Cr	Fe3	Fe2	Mn	Mg	Ni		Al	Cr	Fe3+		Mg	Fe2+	Fe3+
[truncated: 41 more rows]

## Sheet: Table S8 - feldspar
Table S8: feldspar analyses and formula calculation
[truncated: 266 more rows]
